# Supplementary material for: N′-(3-Fluoro­benzyl­idene)-4-hy­droxy-3-meth­oxy­benzohydrazide methanol monosolvate
Source: Acta Crystallogr Sect E Struct Rep Online. 2012 Apr 6;68(Pt 5):o1338. doi: 10.1107/S1600536812012196 (PMC3344474; doi:10.1107/S1600536812012196)
Supplement: Supplementary file 2 [file e-68-o1338-Isup2.hkl]

# 
# h,k,l, Fc-squared, Fo-squared, sigma(Fo-squared) and status flag 
# 
data_I
_shelx_title ' A in Pbca' 
_shelx_refln_list_code          4 
_shelx_F_calc_maximum      443.95 
_exptl_crystal_F_000      1344.00 
_reflns_d_resolution_high  0.7964 
 
loop_ 
 _symmetry_equiv_pos_as_xyz 
 'x, y, z' 
 '-x+1/2, -y, z+1/2' 
 '-x, y+1/2, -z+1/2' 
 'x+1/2, -y+1/2, -z' 
 '-x, -y, -z' 
 'x-1/2, y, -z-1/2' 
 'x, -y-1/2, z-1/2' 
 '-x-1/2, y-1/2, z' 
 
_cell_length_a    14.9566 
_cell_length_b    11.1123 
_cell_length_c    19.3508 
_cell_angle_alpha  90.000 
_cell_angle_beta   90.000 
_cell_angle_gamma  90.000 
 
_shelx_F_squared_multiplier     1.000 
 
loop_ 
 _refln_index_h 
 _refln_index_k 
 _refln_index_l 
 _refln_F_squared_calc 
 _refln_F_squared_meas 
 _refln_F_squared_sigma 
 _refln_observed_status 
   2   0   0      464.04        0.00     12.89 o 
   4   0   0       21.90       -2.73      1.82 o 
   6   0   0     2215.99     2030.50     30.49 o 
   8   0   0     6969.78     7848.46    112.97 o 
  10   0   0     3149.22     3523.17     65.71 o 
  12   0   0     1706.29     1612.09     34.00 o 
  14   0   0       58.62       45.58      5.69 o 
  16   0   0       19.86       16.31      4.69 o 
  18   0   0       72.46       60.16     12.76 o 
   2   1   0    10618.02     5524.24    706.45 o 
   4   1   0        7.86       -1.42      0.95 o 
   6   1   0     3623.22     3815.50     39.32 o 
   8   1   0       26.49       49.91      2.45 o 
  10   1   0     2781.48     2591.98     31.28 o 
  12   1   0      272.52      288.01      7.12 o 
  14   1   0      552.27      506.99     10.98 o 
  16   1   0        3.85        3.30      2.61 o 
  18   1   0      111.35      154.10     12.89 o 
   0   2   0     7059.07     5963.32    149.49 o 
   2   2   0     7083.73     6660.52    179.86 o 
   4   2   0    14860.41    14469.69    145.36 o 
   6   2   0     4865.95     4933.59     50.85 o 
   8   2   0     7307.31     7838.85     80.25 o 
  10   2   0     1578.28     1506.42     19.53 o 
  12   2   0     2012.36     1831.84     27.04 o 
  14   2   0      668.37      596.77     22.89 o 
  16   2   0      816.01      783.27     23.61 o 
  18   2   0       28.02       32.82     10.94 o 
   2   3   0      281.50      247.55      3.93 o 
   4   3   0        4.24        5.24      1.12 o 
   6   3   0      848.38      884.07     10.62 o 
   8   3   0     5372.13     5993.99     68.48 o 
  10   3   0      127.99      118.74      4.27 o 
  12   3   0     3981.07     4132.52     49.39 o 
  14   3   0      122.37      125.78      5.66 o 
  16   3   0       15.58       35.63      4.15 o 
  18   3   0       54.63       76.57     12.76 o 
   0   4   0     4477.82     4427.57     65.21 o 
   2   4   0     3017.55     3312.44     34.95 o 
   4   4   0        0.99       -1.60      1.12 o 
   6   4   0     1697.69     1814.41     20.81 o 
   8   4   0      137.49      154.62      5.03 o 
  10   4   0     1077.36     1073.29     15.47 o 
  12   4   0      738.33      673.90     11.46 o 
  14   4   0      762.34      745.07     14.94 o 
  16   4   0        1.10       -1.37      2.61 o 
   2   5   0      336.31      430.87      6.42 o 
   4   5   0     6504.32     6953.36     71.78 o 
   6   5   0     1462.96     1525.22     17.83 o 
   8   5   0      796.90      726.07     11.68 o 
  10   5   0        7.28        8.75      2.45 o 
  12   5   0      395.10      395.60      8.79 o 
  14   5   0     1106.07     1017.47     25.47 o 
  16   5   0      435.31      366.87     12.06 o 
   0   6   0     1212.04     1195.87     20.88 o 
   2   6   0      706.36      790.73     10.42 o 
   4   6   0      346.67      420.58      6.88 o 
   6   6   0        2.27        0.61      1.49 o 
   8   6   0       74.77       82.96      3.98 o 
  10   6   0       56.28       58.68      3.86 o 
  12   6   0        2.18        0.24      2.90 o 
  14   6   0      128.52      126.48      7.22 o 
  16   6   0       72.28       74.19      6.83 o 
   2   7   0     1260.29     1381.28     17.17 o 
   4   7   0     1035.63     1129.60     14.52 o 
   6   7   0       14.67       13.07      2.03 o 
   8   7   0       23.65       33.66      3.65 o 
  10   7   0       11.50       10.48      3.65 o 
  12   7   0       50.75       47.60      7.89 o 
  14   7   0        3.11        2.19      4.21 o 
   0   8   0     1962.65     1881.22     40.59 o 
   2   8   0      669.55      734.35     12.27 o 
   4   8   0      131.09      165.87      5.84 o 
   6   8   0      659.56      589.80     12.47 o 
   8   8   0     3523.03     3433.75     63.15 o 
  10   8   0       26.98       21.46      4.03 o 
  12   8   0      299.09      300.75      9.25 o 
  14   8   0       63.45       64.15      7.99 o 
   2   9   0     1730.83     1666.49     26.65 o 
   4   9   0       54.63       45.63      5.26 o 
   6   9   0      228.37      189.53      9.47 o 
   8   9   0      115.76      121.38      6.79 o 
  10   9   0      135.61      146.39      7.40 o 
  12   9   0       13.72        0.48      3.82 o 
  14   9   0        6.43       14.58      6.45 o 
   0  10   0       25.59       26.43      6.45 o 
   2  10   0      437.09      471.75     12.06 o 
   4  10   0      763.11      766.12     15.93 o 
   6  10   0      342.70      363.41     12.25 o 
   8  10   0        0.36       -3.15      3.75 o 
  10  10   0      179.90      232.13     10.42 o 
  12  10   0        4.67        1.22      4.21 o 
   2  11   0       13.65        7.08      4.27 o 
   4  11   0      645.01      601.12     28.95 o 
   6  11   0      188.78      212.90     10.14 o 
   8  11   0      487.65      499.80     15.26 o 
  10  11   0      171.04      194.73      9.90 o 
   0  12   0      134.53      135.30     11.60 o 
   2  12   0      189.55      211.36      8.86 o 
   4  12   0        0.45       -0.14      4.83 o 
   6  12   0       12.84        7.55      7.67 o 
   8  12   0        5.05       23.30      8.20 o 
   2  13   0       36.34       49.89      6.11 o 
   4  13   0      128.27      139.44      9.66 o 
   1   1   1     8364.45     4616.49    173.27 o 
   2   1   1       97.38       94.40      4.47 o 
   3   1   1     6838.42     6497.30    109.40 o 
   4   1   1     7505.24     7437.73     61.17 o 
   5   1   1     7267.97     7410.85     55.41 o 
   6   1   1      858.60      851.42      8.15 o 
   7   1   1      182.79      198.79      2.46 o 
   8   1   1       95.48      111.08      2.01 o 
   9   1   1     1193.57     1192.93     10.40 o 
  10   1   1       29.53       34.31      1.84 o 
  11   1   1        1.65        1.32      1.08 o 
  12   1   1      794.08      800.87      9.95 o 
  13   1   1       16.53       16.56      2.19 o 
  14   1   1       49.55       60.27      3.15 o 
  15   1   1       68.81       62.84      3.03 o 
  16   1   1       71.30       68.96      3.76 o 
  17   1   1        0.49       -0.88      1.87 o 
  18   1   1        1.59       -3.14      4.47 o 
   0   2   1      160.63      139.41      5.55 o 
   1   2   1     2106.63     2028.49     21.09 o 
   2   2   1     1081.87     1098.21     27.34 o 
   3   2   1     6000.48     5787.88     73.08 o 
   4   2   1     1814.69     1747.33     13.32 o 
   5   2   1     2103.27     2106.75     16.73 o 
   6   2   1      262.05      275.26      3.31 o 
   7   2   1     1332.95     1462.20     12.23 o 
   8   2   1      735.07      775.46      7.35 o 
   9   2   1      752.77      893.08      8.91 o 
  10   2   1       22.53       18.98      1.41 o 
  11   2   1       75.60       74.87      2.67 o 
  12   2   1      323.10      280.80      5.39 o 
  13   2   1     3847.29     3621.03     35.03 o 
  14   2   1      582.86      535.34      9.56 o 
  15   2   1       46.10       57.87      3.36 o 
  16   2   1       32.02       38.82      3.84 o 
  17   2   1       44.04       56.87      3.28 o 
  18   2   1       10.16       14.58      6.45 o 
   1   3   1     7642.49     7421.39     53.26 o 
   2   3   1     2045.91     1903.71     15.18 o 
   3   3   1      154.03      143.51      2.44 o 
   4   3   1      124.67      143.31      2.07 o 
   5   3   1      896.17      999.71      8.40 o 
   6   3   1     1080.66     1043.80      8.71 o 
   7   3   1      442.72      477.46      5.16 o 
   8   3   1      267.63      292.49      3.87 o 
   9   3   1     1257.45     1304.98     12.38 o 
  10   3   1      232.12      225.72      3.92 o 
  11   3   1       10.94       19.29      1.86 o 
  12   3   1     1080.14      950.72     11.42 o 
  13   3   1        7.58       24.73      2.36 o 
  14   3   1      134.80      133.32      4.32 o 
  15   3   1       71.28       80.84      3.69 o 
  16   3   1       82.98      101.02      5.00 o 
  17   3   1        8.17        6.13      2.22 o 
  18   3   1       19.59       19.14      7.73 o 
   0   4   1       48.88       51.92      1.88 o 
   1   4   1     4273.45     4501.52     33.04 o 
   2   4   1      148.07      162.35      2.32 o 
   3   4   1     6393.02     6478.42     47.03 o 
   4   4   1        6.88        8.03      0.86 o 
   5   4   1     5113.46     5487.94     40.29 o 
   6   4   1       22.66       27.43      1.24 o 
   7   4   1      735.66      846.87      7.72 o 
   8   4   1      109.71      138.14      2.88 o 
   9   4   1      123.76      136.89      4.20 o 
  10   4   1      398.15      369.69      5.22 o 
  11   4   1     4674.27     4403.45     37.00 o 
  12   4   1     1026.21     1026.97     11.07 o 
  13   4   1       59.41       53.79      2.98 o 
  14   4   1      231.84      226.92      5.39 o 
  15   4   1        7.43        2.36      2.27 o 
  16   4   1       17.00       12.08      2.45 o 
  17   4   1       49.64       58.72      4.39 o 
   1   5   1      465.22      593.69      5.75 o 
   2   5   1      197.15      183.64      2.82 o 
   3   5   1      455.05      339.27      4.11 o 
   4   5   1        9.20       10.05      1.28 o 
   5   5   1     2277.36     2353.44     18.52 o 
   6   5   1      131.67      158.37      2.78 o 
   7   5   1      230.33      214.30      3.57 o 
   8   5   1        3.77       -0.26      1.22 o 
   9   5   1       42.53       55.89      2.39 o 
  10   5   1       14.54       23.19      2.19 o 
  11   5   1       24.79       22.06      2.15 o 
  12   5   1       15.12       14.47      2.01 o 
  13   5   1       19.06       19.59      2.33 o 
  14   5   1      239.07      228.16      5.59 o 
  15   5   1      102.43      100.62      4.66 o 
  16   5   1        0.05       -0.61      2.34 o 
   0   6   1      146.26      180.68      4.01 o 
   1   6   1     2030.27     2318.67     18.33 o 
   2   6   1      602.41      641.29      6.40 o 
   3   6   1       16.20       12.31      1.07 o 
   4   6   1      962.66     1008.18      9.67 o 
   5   6   1     1750.88     1890.75     15.53 o 
   6   6   1      282.54      272.32      3.79 o 
   7   6   1     1009.22     1053.05     10.24 o 
   8   6   1        0.70       -0.54      1.26 o 
   9   6   1      109.59      106.85      3.19 o 
  10   6   1       11.42        8.38      1.86 o 
  11   6   1       16.64       19.10      2.33 o 
  12   6   1        0.09       -1.93      1.87 o 
  13   6   1      161.07      160.40      4.61 o 
  14   6   1       60.18       52.66      6.08 o 
  15   6   1        6.75        4.39      2.42 o 
  16   6   1        1.41        0.00      2.65 o 
   1   7   1       65.42       99.74      2.42 o 
   2   7   1     1880.85     1912.88     16.64 o 
   3   7   1     1936.89     1899.23     16.64 o 
   4   7   1      280.44      287.83      4.67 o 
   5   7   1      147.72      141.28      3.08 o 
   6   7   1       43.89       37.83      1.94 o 
   7   7   1       10.48       13.25      1.88 o 
   8   7   1      508.58      528.38      7.53 o 
   9   7   1       68.32       63.61      3.50 o 
  10   7   1     1073.08     1022.37     12.94 o 
  11   7   1      538.93      529.86      8.90 o 
  12   7   1       92.38       89.60      4.15 o 
  13   7   1        3.24        0.46      2.19 o 
  14   7   1       14.81       14.17      2.83 o 
  15   7   1        6.82        3.71      3.26 o 
   0   8   1      334.31      346.30      7.73 o 
   1   8   1      126.26      119.99      3.61 o 
   2   8   1       75.26       73.13      3.09 o 
   3   8   1        8.22       18.97      1.97 o 
   4   8   1        1.97        1.82      1.61 o 
   5   8   1       40.56       41.41      3.15 o 
   6   8   1       62.27       58.36      2.87 o 
   7   8   1      181.19      201.18      4.94 o 
   8   8   1      524.37      500.55      8.32 o 
   9   8   1      345.93      377.83      7.19 o 
  10   8   1      150.22      149.16      4.90 o 
  11   8   1      185.28      185.33      5.41 o 
  12   8   1        3.35       -0.66      2.46 o 
  13   8   1        7.75        4.38      2.46 o 
  14   8   1       14.44        9.51      3.00 o 
  15   8   1       18.58       35.16     10.03 o 
   1   9   1       61.65       81.79      3.85 o 
   2   9   1       27.84       26.95      2.58 o 
   3   9   1        1.32        0.68      1.98 o 
   4   9   1       21.60       20.25      2.76 o 
   5   9   1      365.54      345.18      6.74 o 
   6   9   1        6.23        7.84      2.39 o 
   7   9   1      177.01      175.60      5.52 o 
   8   9   1        2.44       -2.43      2.39 o 
   9   9   1     1393.85     1343.94     17.65 o 
  10   9   1      333.53      315.05      8.27 o 
  11   9   1     1077.66     1041.59     15.82 o 
  12   9   1        0.07        1.04      2.57 o 
  13   9   1        2.75        2.90      3.72 o 
  14   9   1       80.37      106.29      7.03 o 
   0  10   1        0.92       -1.82      2.73 o 
   1  10   1        0.00       -3.92      2.61 o 
   2  10   1      312.68      280.83      6.42 o 
   3  10   1        1.03       -2.10      2.21 o 
   4  10   1      770.28      706.20     11.40 o 
   5  10   1       12.12       13.10      3.53 o 
   6  10   1        2.24       -2.10      2.65 o 
   7  10   1      180.06      171.32      6.12 o 
   8  10   1       15.48       12.20      3.29 o 
   9  10   1      462.88      418.69     13.45 o 
  10  10   1       34.05       38.28      4.17 o 
  11  10   1       84.74       93.94      5.20 o 
  12  10   1       10.83        8.41      4.03 o 
  13  10   1       33.28       38.28     10.94 o 
   1  11   1        0.16       -3.87      2.58 o 
   2  11   1      300.61      314.72      7.24 o 
   3  11   1      348.44      373.26      7.88 o 
   4  11   1      117.38      114.15      5.29 o 
   5  11   1      131.05      145.83      6.42 o 
   6  11   1        0.45       -4.20      2.80 o 
   7  11   1      193.33      198.38      7.08 o 
   8  11   1       59.79       61.26      6.01 o 
   9  11   1       28.22       27.43      3.84 o 
  10  11   1        2.35        3.92      3.29 o 
   0  12   1       33.10       29.84      5.19 o 
   1  12   1      275.96      244.52      6.91 o 
   2  12   1      212.28      215.42      6.56 o 
   3  12   1     1227.10     1211.88     16.35 o 
   4  12   1       18.08       14.19      3.57 o 
   5  12   1        2.13        2.28      3.17 o 
   6  12   1       31.73       28.73      3.93 o 
   7  12   1        0.92       -1.00      2.96 o 
   8  12   1        4.53        9.12      4.21 o 
   1  13   1        6.46        9.28      3.17 o 
   2  13   1        6.07        5.00      3.17 o 
   3  13   1       85.94       91.53      7.49 o 
   4  13   1       87.58       80.79      5.81 o 
   5  13   1       25.40       33.37     14.58 o 
   0   0   2    12739.19        0.00     12.89 o 
   2   0   2    28476.72    26246.28    697.33 o 
   3   0   2     3083.42     1453.00     38.28 o 
   4   0   2     3126.77     2896.34     32.61 o 
   5   0   2     2712.43     2886.75     30.01 o 
   6   0   2     4293.13     4638.68     47.63 o 
   7   0   2     3437.84     4001.15     41.43 o 
   8   0   2     1005.68     1172.56     13.45 o 
   9   0   2     1543.63     1575.27     17.78 o 
  10   0   2        4.91        3.34      1.29 o 
  11   0   2        0.01        3.98      2.37 o 
  12   0   2        0.70       -0.36      2.15 o 
  13   0   2        7.74        5.18      2.22 o 
  14   0   2      235.67      212.61      6.61 o 
  15   0   2       29.54       34.81      3.62 o 
  16   0   2       19.14       23.53      3.32 o 
  17   0   2      109.10      102.36      5.47 o 
  18   0   2        2.72       -2.23      5.69 o 
   1   1   2      347.51      284.16      9.93 o 
   2   1   2      375.65      319.69     10.74 o 
   3   1   2        1.34       -0.66      0.55 o 
   4   1   2     3018.21     2822.77     42.27 o 
   5   1   2      174.78      146.66      2.06 o 
   6   1   2     2531.42     2960.83     22.98 o 
   7   1   2      757.30      919.66      8.14 o 
   8   1   2        1.72        1.62      0.65 o 
   9   1   2      167.49      160.71      2.63 o 
  10   1   2      142.05      145.59      2.90 o 
  11   1   2      152.75      122.46      3.24 o 
  12   1   2       30.48       24.55      2.19 o 
  13   1   2      178.76      165.71      6.63 o 
  14   1   2       38.53       41.12      2.45 o 
  15   1   2       16.01       15.98      2.72 o 
  16   1   2      104.24      108.23      4.05 o 
  17   1   2       24.16       20.12      2.45 o 
  18   1   2      184.92      225.34     11.19 o 
   0   2   2     5562.62     4689.23    127.77 o 
   1   2   2      908.76      864.32     12.82 o 
   2   2   2    10327.79    10071.26    119.75 o 
   3   2   2     1350.20     1376.25     19.11 o 
   4   2   2       61.96       59.67      1.37 o 
   5   2   2       24.61       26.21      1.10 o 
   6   2   2     3277.33     3586.97     27.78 o 
   7   2   2      922.66      985.83      8.78 o 
   8   2   2      405.10      479.96      5.10 o 
   9   2   2      229.53      192.34      2.90 o 
  10   2   2      301.09      346.90      4.78 o 
  11   2   2     1419.19     1366.46     13.03 o 
  12   2   2        2.22        7.95      1.79 o 
  13   2   2     1050.89      990.05     12.00 o 
  14   2   2      491.42      461.73      7.43 o 
  15   2   2        0.09       -1.63      1.57 o 
  16   2   2      252.70      247.55      5.57 o 
  17   2   2      226.09      223.20      5.66 o 
  18   2   2       35.21       45.31      8.31 o 
   1   3   2    17024.97    17057.69    126.64 o 
   2   3   2     1029.37      995.71      9.04 o 
   3   3   2       19.33       12.82      0.86 o 
   4   3   2      888.17      918.13      7.66 o 
   5   3   2      108.12      100.41      1.88 o 
   6   3   2      732.42      787.16      7.37 o 
   7   3   2      182.59      258.83      3.44 o 
   8   3   2     1263.87     1420.40     12.42 o 
   9   3   2     2076.69     2213.99     19.42 o 
  10   3   2      817.16      823.57      8.74 o 
  11   3   2       55.33       68.36      2.55 o 
  12   3   2       57.65       59.90      2.79 o 
  13   3   2        0.01        3.83      2.00 o 
  14   3   2       55.23       40.61      3.23 o 
  15   3   2      336.04      317.74      6.35 o 
  16   3   2       83.77       88.12      3.96 o 
  17   3   2        8.66        8.21      2.67 o 
  18   3   2       44.49       43.32     17.32 o 
   0   4   2       98.10      121.17      2.98 o 
   1   4   2      936.19      869.81      7.49 o 
   2   4   2      126.97      123.75      2.04 o 
   3   4   2      925.18      926.82      7.94 o 
   4   4   2      957.34     1038.96      9.30 o 
   5   4   2     1076.90     1236.01     10.27 o 
   6   4   2      202.94      240.33      3.97 o 
   7   4   2       18.36        9.33      1.13 o 
   8   4   2        2.46        6.12      1.16 o 
   9   4   2      294.74      280.77      4.41 o 
  10   4   2        9.65        7.47      1.63 o 
  11   4   2     1788.11     1735.49     16.41 o 
  12   4   2      118.46      101.58      3.52 o 
  13   4   2       92.06       87.11      4.35 o 
  14   4   2      108.68      105.39      4.39 o 
  15   4   2      100.67       81.66      3.91 o 
  16   4   2      123.07      111.91      4.62 o 
  17   4   2       25.70       22.09      2.85 o 
   1   5   2     2976.64     2970.39     22.64 o 
   2   5   2      846.48      900.19      7.97 o 
   3   5   2     1013.26     1037.39      9.47 o 
   4   5   2      685.09      727.24      6.79 o 
   5   5   2      475.89      462.48      5.03 o 
   6   5   2     1914.82     2029.67     16.37 o 
   7   5   2      144.50      127.65      2.83 o 
   8   5   2       21.83       22.88      1.77 o 
   9   5   2      740.19      688.63      7.87 o 
  10   5   2      843.97      875.74      9.67 o 
  11   5   2        6.12        7.16      1.77 o 
  12   5   2      148.28      145.96      3.90 o 
  13   5   2       35.46       32.87      2.53 o 
  14   5   2      166.69      144.99      4.95 o 
  15   5   2      266.60      236.63      7.36 o 
  16   5   2       66.27       48.12      3.95 o 
  17   5   2        5.11        5.47      9.12 o 
   0   6   2      508.31      525.91      7.84 o 
   1   6   2      834.83      750.35      7.14 o 
   2   6   2     3915.76     4114.38     32.60 o 
   3   6   2     1026.86     1092.83      9.67 o 
   4   6   2       64.98       66.49      1.95 o 
   5   6   2      501.29      492.71      5.75 o 
   6   6   2       69.04       79.63      2.20 o 
   7   6   2      821.61      820.81      8.53 o 
   8   6   2       52.43       46.62      2.30 o 
   9   6   2     1192.55     1191.17     12.99 o 
  10   6   2      167.28      158.39      4.14 o 
  11   6   2        0.00       -0.42      1.87 o 
  12   6   2       13.31       12.45      2.24 o 
  13   6   2        0.01       -0.80      1.92 o 
  14   6   2        0.09       -1.35      2.13 o 
  15   6   2       30.19       20.14      3.41 o 
  16   6   2       27.49       24.64      3.78 o 
   1   7   2      524.34      470.89      5.82 o 
   2   7   2      517.76      584.01      6.67 o 
   3   7   2       60.33       88.67      2.65 o 
   4   7   2       79.33       86.16      2.60 o 
   5   7   2     1329.46     1271.30     12.10 o 
   6   7   2       30.93       40.90      2.36 o 
   7   7   2      114.60      124.11      3.54 o 
   8   7   2      426.81      390.91      6.30 o 
   9   7   2      155.55      150.00      4.22 o 
  10   7   2       20.65       17.09      2.65 o 
  11   7   2        7.95        2.95      2.11 o 
  12   7   2       10.38       10.50      2.46 o 
  13   7   2        1.66       -0.20      2.27 o 
  14   7   2        8.19        4.95      2.79 o 
  15   7   2       26.72       29.16      3.56 o 
   0   8   2      130.64      123.32      4.94 o 
   1   8   2      953.24      952.08     10.44 o 
   2   8   2       85.18       96.54      3.28 o 
   3   8   2        0.48        0.55      1.61 o 
   4   8   2       49.52       54.95      3.21 o 
   5   8   2        2.97        4.77      1.63 o 
   6   8   2        0.38       -1.00      1.61 o 
   7   8   2      746.86      713.75     10.11 o 
   8   8   2      657.84      652.00      9.62 o 
   9   8   2      278.61      267.54      6.55 o 
  10   8   2      564.79      543.11      8.71 o 
  11   8   2      241.42      218.89      5.62 o 
  12   8   2      121.09       95.40      4.94 o 
  13   8   2       28.68       30.70      3.17 o 
  14   8   2       18.36       24.10      3.38 o 
  15   8   2       19.80       30.99      9.12 o 
   1   9   2       76.60       80.60      3.87 o 
   2   9   2        8.66        4.27      2.24 o 
   3   9   2      263.43      291.55      6.89 o 
   4   9   2       12.77        9.05      3.11 o 
   5   9   2      187.17      164.47      4.92 o 
   6   9   2        1.56        1.24      2.73 o 
   7   9   2      111.23      113.76      6.53 o 
   8   9   2      357.62      356.63      7.70 o 
   9   9   2      127.08      122.55      5.29 o 
  10   9   2      246.67      242.65      6.60 o 
  11   9   2      156.14      168.15      5.76 o 
  12   9   2        4.72        2.21      2.91 o 
  13   9   2        8.52       11.92      2.77 o 
  14   9   2        2.79        0.78      4.49 o 
   0  10   2       61.27       75.76      5.47 o 
   1  10   2       20.87       26.06      3.15 o 
   2  10   2        2.42       -0.52      2.19 o 
   3  10   2      195.53      183.91      5.53 o 
   4  10   2      390.90      388.36      8.13 o 
   5  10   2      431.13      446.40      8.74 o 
   6  10   2        9.86       10.94      3.17 o 
   7  10   2       45.01       48.66      4.04 o 
   8  10   2       92.82       93.62      5.10 o 
   9  10   2        4.50        9.64      3.17 o 
  10  10   2      163.95      164.91      6.51 o 
  11  10   2      120.53      128.40      5.52 o 
  12  10   2        2.12        2.73      3.39 o 
  13  10   2        0.63       -1.62      6.38 o 
   1  11   2       31.50       38.67      3.58 o 
   2  11   2      875.95      875.88     12.64 o 
   3  11   2       25.49       25.63      3.35 o 
   4  11   2       14.03       11.47      3.09 o 
   5  11   2        2.72        2.50      3.77 o 
   6  11   2        1.67        5.34      3.17 o 
   7  11   2       65.98       65.99      4.92 o 
   8  11   2       42.79       46.03      4.25 o 
   9  11   2      107.89      118.91      5.96 o 
  10  11   2        5.60        9.18      3.29 o 
   0  12   2      378.44      342.97     11.15 o 
   1  12   2      175.40      145.88      5.95 o 
   2  12   2       29.54       37.72      3.83 o 
   3  12   2        7.22       15.39      3.93 o 
   4  12   2      329.15      306.46      9.38 o 
   5  12   2       82.92       81.84      5.37 o 
   6  12   2        1.37       -0.59      2.96 o 
   7  12   2       21.39       25.41      4.08 o 
   8  12   2        4.18        2.84      5.69 o 
   1  13   2       28.31       31.49      3.87 o 
   2  13   2      309.17      291.16      9.12 o 
   3  13   2        0.32        1.09      4.08 o 
   4  13   2       70.51       72.97      6.84 o 
   5  13   2        0.59       11.85      8.20 o 
   1   1   3      145.10      117.19      7.00 o 
   2   1   3     1599.41     1614.05     32.21 o 
   3   1   3     3115.82     3183.92     32.75 o 
   4   1   3     4482.06     4408.83     51.91 o 
   5   1   3      100.23      109.85      2.10 o 
   6   1   3      266.97      294.67      3.40 o 
   7   1   3      747.64      899.73      7.90 o 
   8   1   3      662.83      644.52      6.20 o 
   9   1   3      532.72      569.54      5.76 o 
  10   1   3       88.88       85.85      2.21 o 
  11   1   3        9.42       15.71      1.46 o 
  12   1   3     4709.45     4446.09     41.65 o 
  13   1   3      105.96      114.02      3.65 o 
  14   1   3        0.15        1.53      1.60 o 
  15   1   3        3.00        4.73      1.65 o 
  16   1   3       39.23       47.67      3.03 o 
  17   1   3       28.69       20.12      2.56 o 
  18   1   3       20.58       40.92      6.61 o 
   0   2   3    27477.04    26109.12    286.42 o 
   1   2   3     1291.33     1328.98     17.12 o 
   2   2   3     8962.71     8520.00     98.91 o 
   3   2   3      491.74      521.76      5.12 o 
   4   2   3       65.35       67.09      1.42 o 
   5   2   3     1360.89     1402.25     11.58 o 
   6   2   3      290.46      305.06      3.55 o 
   7   2   3      215.72      270.20      3.35 o 
   8   2   3      148.40      169.78      3.24 o 
   9   2   3        0.35        2.25      0.90 o 
  10   2   3      118.58      121.87      2.78 o 
  11   2   3     1675.43     1544.38     15.27 o 
  12   2   3     1509.91     1520.52     15.32 o 
  13   2   3       58.89       56.47      2.94 o 
  14   2   3       66.62       58.75      3.12 o 
  15   2   3        1.66       -0.05      2.24 o 
  16   2   3        2.37        1.94      1.99 o 
  17   2   3        3.43        2.48      3.13 o 
  18   2   3      107.88      113.50     16.41 o 
   1   3   3     2623.30     2675.24     20.97 o 
   2   3   3     2000.03     2016.60     16.18 o 
   3   3   3     2390.93     2465.62     19.99 o 
   4   3   3      202.13      220.78      2.76 o 
   5   3   3        2.13        1.07      0.81 o 
   6   3   3        3.20       20.24      1.10 o 
   7   3   3      585.02      634.45      6.42 o 
   8   3   3       17.73       17.49      1.19 o 
   9   3   3     1819.21     1851.61     15.72 o 
  10   3   3      136.40      163.16      3.36 o 
  11   3   3      173.66      182.38      3.66 o 
  12   3   3      486.84      461.78      6.55 o 
  13   3   3      465.92      438.69      7.15 o 
  14   3   3     1003.00      915.90     11.86 o 
  15   3   3        0.17        0.18      2.00 o 
  16   3   3      300.61      304.22      7.26 o 
  17   3   3        5.70        3.17      2.76 o 
  18   3   3        2.05        2.03      5.69 o 
   0   4   3     2798.12     2971.24     31.70 o 
   1   4   3       94.08       82.14      2.05 o 
   2   4   3       59.08       70.31      2.18 o 
   3   4   3       92.89      105.07      1.86 o 
   4   4   3    13573.54    14389.77    102.86 o 
   5   4   3      510.78      537.79      5.35 o 
   6   4   3      762.01      739.79      6.88 o 
   7   4   3      175.08      197.73      3.25 o 
   8   4   3     3016.50     2896.20     23.57 o 
   9   4   3      217.98      275.46      4.33 o 
  10   4   3      112.77      107.98      3.02 o 
  11   4   3      437.19      426.65      6.00 o 
  12   4   3     1076.40     1004.82     11.57 o 
  13   4   3      289.22      276.01      5.33 o 
  14   4   3       27.19       22.19      2.57 o 
  15   4   3      158.09      157.06      5.28 o 
  16   4   3      157.99      179.14      5.28 o 
  17   4   3       48.47       46.20      4.01 o 
   1   5   3     1078.79     1228.76     10.91 o 
   2   5   3     8331.31     8492.12     64.59 o 
   3   5   3      776.59      767.99      7.07 o 
   4   5   3      405.71      425.69      4.65 o 
   5   5   3      376.24      389.35      4.49 o 
   6   5   3      793.81      793.95      7.54 o 
   7   5   3      770.01      838.93      8.46 o 
   8   5   3      222.23      252.00      4.12 o 
   9   5   3       44.07       42.63      2.22 o 
  10   5   3       73.79       52.09      2.80 o 
  11   5   3       18.36       18.04      2.15 o 
  12   5   3       30.65       40.75      2.47 o 
  13   5   3       29.16       31.65      2.70 o 
  14   5   3       13.57       10.86      2.61 o 
  15   5   3       70.40       59.01      6.10 o 
  16   5   3        2.13       -1.90      2.34 o 
  17   5   3       46.35       36.46     10.94 o 
   0   6   3     1967.76     2105.39     23.84 o 
   1   6   3       67.21       84.53      2.31 o 
   2   6   3      948.63     1017.10      9.71 o 
   3   6   3        5.25        8.65      1.09 o 
   4   6   3       32.14       18.00      1.11 o 
   5   6   3      997.99     1032.30      9.77 o 
   6   6   3       60.77       65.53      2.44 o 
   7   6   3       72.44       68.45      2.62 o 
   8   6   3      623.91      662.75      8.52 o 
   9   6   3      348.59      335.20      5.78 o 
  10   6   3      272.64      271.24      5.24 o 
  11   6   3       70.07       63.73      3.10 o 
  12   6   3     1492.81     1487.31     16.09 o 
  13   6   3       22.03       17.11      2.64 o 
  14   6   3        5.09        7.71      2.36 o 
  15   6   3       58.20       44.61      3.62 o 
  16   6   3       46.03       52.25      5.35 o 
   1   7   3      224.60      238.30      4.41 o 
   2   7   3        0.99        2.94      1.46 o 
   3   7   3      557.16      639.19      7.18 o 
   4   7   3       16.84       17.29      1.62 o 
   5   7   3       92.29       82.10      2.77 o 
   6   7   3       89.13       90.21      2.98 o 
   7   7   3      399.51      392.93      5.88 o 
   8   7   3        2.22        1.53      1.75 o 
   9   7   3      556.47      583.31      8.12 o 
  10   7   3       13.76       10.49      2.17 o 
  11   7   3       25.15       22.29      2.59 o 
  12   7   3       74.50       75.55      3.79 o 
  13   7   3        5.54        6.38      2.58 o 
  14   7   3      102.26      110.51      4.95 o 
  15   7   3        8.33       12.29      3.33 o 
   0   8   3        0.57        1.33      2.19 o 
   1   8   3        0.24       -1.90      1.47 o 
   2   8   3      571.79      531.31      7.05 o 
   3   8   3      684.04      705.09      8.54 o 
   4   8   3        0.79        0.17      1.73 o 
   5   8   3      134.60      139.43      3.99 o 
   6   8   3       20.38       21.97      2.17 o 
   7   8   3      159.69      147.42      4.38 o 
   8   8   3      236.12      244.13      8.01 o 
   9   8   3       18.54       28.28      2.85 o 
  10   8   3      137.62      164.11      5.10 o 
  11   8   3       36.78       36.93      3.12 o 
  12   8   3       12.88       12.86      2.70 o 
  13   8   3        0.00        0.27      2.27 o 
  14   8   3        1.35       -2.73      2.61 o 
  15   8   3        1.19        3.65      7.29 o 
   1   9   3        0.00       -2.70      1.80 o 
   2   9   3       54.97       50.42      2.91 o 
   3   9   3      149.65      159.24      4.40 o 
   4   9   3      654.78      674.91      9.88 o 
   5   9   3      307.52      323.03      7.29 o 
   6   9   3      101.16       96.14      4.15 o 
   7   9   3       75.78       76.96      4.59 o 
   8   9   3      788.67      741.12     14.52 o 
   9   9   3       49.52       53.75      3.81 o 
  10   9   3      136.21      156.66      5.64 o 
  11   9   3       56.70       52.27      3.96 o 
  12   9   3      113.05      115.20      5.34 o 
  13   9   3        0.27        0.19      2.68 o 
  14   9   3       35.70       50.70      8.31 o 
   0  10   3      163.97      162.10      7.29 o 
   1  10   3       12.11        9.58      2.67 o 
   2  10   3       94.34       95.99      4.32 o 
   3  10   3     1127.08     1062.34     13.83 o 
   4  10   3      127.21      123.83      6.09 o 
   5  10   3       42.46       45.11      3.64 o 
   6  10   3        0.15        0.55      2.65 o 
   7  10   3        9.94       11.63      3.07 o 
   8  10   3      151.37      163.54      5.67 o 
   9  10   3      139.39      153.01      5.88 o 
  10  10   3      288.95      261.37      9.93 o 
  11  10   3        0.13        6.86      2.83 o 
  12  10   3       47.03       40.65      4.69 o 
   1  11   3       97.27      100.52      4.68 o 
   2  11   3      128.39      136.66      5.34 o 
   3  11   3        8.90        8.47      2.77 o 
   4  11   3        1.04        2.90      2.83 o 
   5  11   3       61.11       54.76      5.71 o 
   6  11   3        0.16        0.71      2.88 o 
   7  11   3        5.43        4.65      3.07 o 
   8  11   3        5.33       10.36      3.23 o 
   9  11   3      283.69      290.24      9.78 o 
  10  11   3        0.55        1.02      3.68 o 
   0  12   3       20.96       17.78      5.66 o 
   1  12   3        7.78        1.97      2.86 o 
   2  12   3       53.73       50.64      4.08 o 
   3  12   3      175.21      186.71      7.72 o 
   4  12   3      609.45      609.06     11.47 o 
   5  12   3       24.14       27.38      4.04 o 
   6  12   3        5.05        3.65      3.17 o 
   7  12   3        6.07       13.79      3.49 o 
   8  12   3        2.92       13.86      6.07 o 
   1  13   3       47.43       61.94      4.38 o 
   2  13   3       10.20       17.00      3.61 o 
   3  13   3       38.11       38.89      5.89 o 
   4  13   3      124.81      110.29     10.90 o 
   5  13   3       39.09       33.58     20.05 o 
   0   0   4     2992.44       -1.82     18.23 o 
   1   0   4     1637.52     1579.94     28.36 o 
   2   0   4    11572.65    11346.15    252.50 o 
   3   0   4     2312.99     2121.31     31.58 o 
   4   0   4     4040.60     3865.67     39.45 o 
   5   0   4     1460.50     1514.94     16.61 o 
   6   0   4     4926.59     5046.18     51.97 o 
   7   0   4    17387.11    18747.37    188.87 o 
   8   0   4     1716.64     1896.14     20.92 o 
   9   0   4      559.24      568.83      7.69 o 
  10   0   4     1193.28     1164.50     15.89 o 
  11   0   4      353.64      370.67      7.17 o 
  12   0   4      118.50       98.62      4.29 o 
  13   0   4     4899.68     4573.35     61.05 o 
  14   0   4      351.61      324.17      8.64 o 
  15   0   4       36.61       40.75      8.16 o 
  16   0   4      362.94      352.25     17.63 o 
  17   0   4       92.65      125.87      6.31 o 
  18   0   4       72.69       76.57     14.58 o 
   1   1   4    26638.19    24283.29   1195.43 o 
   2   1   4     7329.97     7307.16    122.66 o 
   3   1   4     4883.60     5020.53     85.83 o 
   4   1   4      127.22      124.09      1.69 o 
   5   1   4       12.19        8.36      0.63 o 
   6   1   4        0.37       -0.18      0.58 o 
   7   1   4     1045.68     1066.16      9.26 o 
   8   1   4     2144.07     2447.33     20.57 o 
   9   1   4     1102.08     1181.60     11.09 o 
  10   1   4      177.02      171.51      2.92 o 
  11   1   4      129.93      145.59      3.23 o 
  12   1   4     1557.98     1623.71     17.37 o 
  13   1   4     1098.81     1031.43     12.46 o 
  14   1   4      223.80      215.67      5.04 o 
  15   1   4       79.94       67.04      3.28 o 
  16   1   4        2.71       -2.02      1.75 o 
  17   1   4        0.16        0.44      2.05 o 
  18   1   4       11.68       10.77      7.00 o 
   0   2   4   197094.45   174621.77   3742.12 o 
   1   2   4    10095.68     9698.29     84.58 o 
   2   2   4     2002.43     2008.16     16.60 o 
   3   2   4     2626.57     2671.92     23.09 o 
   4   2   4      626.24      653.83      5.92 o 
   5   2   4     1137.05     1242.63     10.47 o 
   6   2   4      537.71      564.36      5.55 o 
   7   2   4     1567.56     1793.39     14.83 o 
   8   2   4      440.14      523.68      5.59 o 
   9   2   4      237.32      237.31      3.40 o 
  10   2   4       38.15       51.15      2.68 o 
  11   2   4     1549.42     1513.38     15.08 o 
  12   2   4       78.07       66.05      2.97 o 
  13   2   4      579.95      497.17      7.65 o 
  14   2   4      139.95      157.18      4.38 o 
  15   2   4       35.99       45.62      3.03 o 
  16   2   4        2.20       -0.23      1.85 o 
  17   2   4      206.21      204.25      6.98 o 
  18   2   4       26.39       58.34     12.76 o 
   1   3   4     8653.64     8352.21     62.75 o 
   2   3   4      115.74      100.23      2.08 o 
   3   3   4        9.44       27.24      0.96 o 
   4   3   4     2787.32     2893.17     21.78 o 
   5   3   4     6359.50     6578.82     47.75 o 
   6   3   4      725.32      851.59      7.97 o 
   7   3   4     1163.66     1332.26     11.58 o 
   8   3   4      218.17      198.78      3.21 o 
   9   3   4      118.47      124.10      2.72 o 
  10   3   4      360.52      347.14      4.92 o 
  11   3   4      640.67      629.31      7.43 o 
  12   3   4      632.94      629.50      8.43 o 
  13   3   4        7.94        4.13      1.91 o 
  14   3   4      347.80      325.47      6.35 o 
  15   3   4      243.93      243.32      5.59 o 
  16   3   4      105.37       95.52      4.00 o 
  17   3   4        1.01       -0.97      2.05 o 
  18   3   4        8.33        5.47      9.12 o 
   0   4   4      379.07      327.53      6.00 o 
   1   4   4     1853.07     2181.50     17.67 o 
   2   4   4     1340.25     1356.68     11.62 o 
   3   4   4     2162.29     2149.13     16.63 o 
   4   4   4        3.49        1.22      1.24 o 
   5   4   4       28.99       40.80      1.44 o 
   6   4   4      201.56      187.63      2.82 o 
   7   4   4        0.24       -0.99      1.10 o 
   8   4   4      411.17      459.09      5.45 o 
   9   4   4      446.08      481.49      6.14 o 
  10   4   4      281.26      293.33      4.78 o 
  11   4   4       52.50       49.85      3.34 o 
  12   4   4      399.48      415.65      6.50 o 
  13   4   4      187.07      183.82      4.64 o 
  14   4   4       10.27        9.52      2.27 o 
  15   4   4       29.48       31.60      3.09 o 
  16   4   4       43.91       39.60      3.69 o 
  17   4   4       17.66       21.32      4.03 o 
   1   5   4      204.13      121.25      2.50 o 
   2   5   4      342.03      362.92      4.55 o 
   3   5   4      953.83     1010.12      9.42 o 
   4   5   4       70.46       82.13      1.84 o 
   5   5   4      172.04      166.09      2.71 o 
   6   5   4       94.21      106.57      2.18 o 
   7   5   4       69.27       71.61      2.23 o 
   8   5   4        3.21        5.28      1.23 o 
   9   5   4       23.15       27.85      2.01 o 
  10   5   4      582.20      562.58      7.16 o 
  11   5   4        8.64       17.40      2.10 o 
  12   5   4      395.31      420.12      6.63 o 
  13   5   4        0.60       -0.91      1.93 o 
  14   5   4        7.80        5.78      2.11 o 
  15   5   4      139.11      138.16      5.32 o 
  16   5   4        0.11       -3.11      2.39 o 
  17   5   4        2.30        9.12      7.29 o 
   0   6   4      246.70      256.58      6.00 o 
   1   6   4      105.60      120.68      2.61 o 
   2   6   4      887.23      969.65      9.41 o 
   3   6   4        2.81        7.49      1.58 o 
   4   6   4       68.82      101.67      2.62 o 
   5   6   4      440.40      466.25      5.66 o 
   6   6   4     1412.51     1370.43     13.35 o 
   7   6   4      802.12      840.98      9.31 o 
   8   6   4      929.74      880.18     10.30 o 
   9   6   4       14.52        9.59      2.81 o 
  10   6   4      354.76      367.29      6.14 o 
  11   6   4        6.17        5.29      2.10 o 
  12   6   4       58.20       61.24      3.21 o 
  13   6   4       56.62       62.79      3.50 o 
  14   6   4      246.29      254.31      6.03 o 
  15   6   4        7.43        5.72      2.61 o 
  16   6   4      126.19      158.07      7.77 o 
   1   7   4      199.03      182.76      3.83 o 
   2   7   4      471.00      459.80      6.31 o 
   3   7   4      129.90      145.44      3.53 o 
   4   7   4      320.69      340.05      4.80 o 
   5   7   4        1.16        0.00      1.23 o 
   6   7   4       16.33       19.56      1.86 o 
   7   7   4        0.12       -0.30      1.50 o 
   8   7   4        5.05        1.98      1.87 o 
   9   7   4     1089.07     1032.52     12.10 o 
  10   7   4        0.10       -1.34      1.92 o 
  11   7   4      831.00      767.16     10.12 o 
  12   7   4        2.95        6.90      2.33 o 
  13   7   4       35.38       32.88      3.09 o 
  14   7   4       96.85       85.30      4.39 o 
  15   7   4       42.05       39.18      4.04 o 
   0   8   4       42.67       37.90      3.39 o 
   1   8   4     1614.48     1712.44     16.69 o 
   2   8   4      164.56      180.01      4.01 o 
   3   8   4      307.77      294.02      4.99 o 
   4   8   4       12.21        9.55      1.81 o 
   5   8   4      502.14      495.04      7.32 o 
   6   8   4      216.35      203.80      4.62 o 
   7   8   4      198.41      171.58      4.74 o 
   8   8   4       23.49       27.06      2.99 o 
   9   8   4      159.68      139.97      4.68 o 
  10   8   4       63.56       78.63      3.83 o 
  11   8   4        1.14        1.82      2.27 o 
  12   8   4        5.26        4.16      2.46 o 
  13   8   4       29.45       36.63      3.34 o 
  14   8   4        1.03        1.82      2.76 o 
  15   8   4        0.75       -3.65      7.29 o 
   1   9   4        0.03        1.22      1.79 o 
   2   9   4       47.13       58.18      3.42 o 
   3   9   4      156.94      162.58      4.49 o 
   4   9   4       52.71       64.18      3.58 o 
   5   9   4       82.26       70.13      3.67 o 
   6   9   4       17.95       16.48      2.67 o 
   7   9   4       84.78       86.40      4.33 o 
   8   9   4      130.23      129.33      5.13 o 
   9   9   4       19.24       17.66      3.00 o 
  10   9   4        1.72        6.70      2.83 o 
  11   9   4      103.94       98.78      4.66 o 
  12   9   4        1.45        2.06      3.20 o 
  13   9   4       20.57       19.55      4.21 o 
  14   9   4        5.96       12.76      9.12 o 
   0  10   4        1.91       -4.10      2.73 o 
   1  10   4       56.87       62.85      3.77 o 
   2  10   4      144.61      156.26      5.19 o 
   3  10   4     1311.62     1305.53     16.17 o 
   4  10   4      208.39      188.92      6.55 o 
   5  10   4       33.12       31.68      3.31 o 
   6  10   4       57.29       57.35      3.90 o 
   7  10   4       87.01       79.75      4.49 o 
   8  10   4      236.99      246.21      6.75 o 
   9  10   4      614.74      668.86     11.55 o 
  10  10   4        1.49        5.75      3.00 o 
  11  10   4       80.11       72.21      4.85 o 
  12  10   4       30.68       30.11      4.65 o 
   1  11   4      155.66      156.27      5.53 o 
   2  11   4      183.50      187.04      6.05 o 
   3  11   4       82.83       93.22      5.54 o 
   4  11   4        4.41       -1.82      2.76 o 
   5  11   4       13.69        8.78      2.91 o 
   6  11   4        0.56        3.96      2.88 o 
   7  11   4        0.92       -1.82      2.98 o 
   8  11   4       54.83       63.76      4.88 o 
   9  11   4      216.81      236.45      7.47 o 
  10  11   4       26.96       37.88      6.14 o 
   0  12   4      138.56      145.20     12.10 o 
   1  12   4       25.15       27.78      3.66 o 
   2  12   4        3.30        2.85      2.64 o 
   3  12   4       33.49       38.42      4.40 o 
   4  12   4       52.74       56.41      4.30 o 
   5  12   4       82.74       83.76      5.16 o 
   6  12   4        4.01        3.65      3.94 o 
   7  12   4       11.01       16.16      3.57 o 
   8  12   4       35.90       53.50      7.42 o 
   1  13   4       28.88       30.86      3.83 o 
   2  13   4       41.67       55.42      4.59 o 
   3  13   4      220.38      235.73      8.74 o 
   4  13   4        7.35       16.41      9.12 o 
   5  13   4        8.35        8.20     13.67 o 
   1   1   5     7270.71     6806.62     63.78 o 
   2   1   5    11643.55    11544.53    100.45 o 
   3   1   5     2571.08     2625.94     20.23 o 
   4   1   5      553.05      566.00      4.97 o 
   5   1   5     6098.15     6491.45     48.82 o 
   6   1   5      646.95      674.32      5.93 o 
   7   1   5      123.22      160.98      2.28 o 
   8   1   5      330.19      306.97      3.76 o 
   9   1   5     1462.67     1486.64     12.81 o 
  10   1   5      328.01      291.82      4.15 o 
  11   1   5      188.00      221.61      4.06 o 
  12   1   5      285.20      301.49      5.57 o 
  13   1   5       21.33       13.80      2.19 o 
  14   1   5      429.31      432.77      7.17 o 
  15   1   5        3.32        4.50      2.05 o 
  16   1   5       69.85       73.29      3.65 o 
  17   1   5        9.45        8.38      2.28 o 
  18   1   5       18.68       45.58     12.76 o 
   0   2   5    69101.24    63610.81   1732.42 o 
   1   2   5     1943.14     1905.46     29.47 o 
   2   2   5       25.86       29.84      1.48 o 
   3   2   5     1282.77     1191.45     12.81 o 
   4   2   5      505.64      452.56      4.29 o 
   5   2   5     1811.79     2017.39     15.47 o 
   6   2   5      610.34      604.11      5.82 o 
   7   2   5      366.10      421.81      4.71 o 
   8   2   5       19.63       23.80      1.59 o 
   9   2   5       17.75       16.40      1.27 o 
  10   2   5      563.90      501.79      5.70 o 
  11   2   5      527.85      521.34      7.25 o 
  12   2   5       44.23       34.78      2.16 o 
  13   2   5        0.00       -2.49      1.66 o 
  14   2   5        5.01        4.56      2.05 o 
  15   2   5        0.51        2.10      1.80 o 
  16   2   5        9.49        8.88      2.35 o 
  17   2   5        9.24        8.62      2.35 o 
  18   2   5      157.80      185.96     18.23 o 
   1   3   5    13933.43    14235.47    106.11 o 
   2   3   5      234.52      232.47      2.82 o 
   3   3   5      451.73      414.38      4.16 o 
   4   3   5     2603.24     2676.67     20.33 o 
   5   3   5      240.77      308.57      3.46 o 
   6   3   5      153.93      170.19      2.46 o 
   7   3   5       78.14       56.80      2.46 o 
   8   3   5      296.64      309.40      4.16 o 
   9   3   5       21.43       18.66      1.42 o 
  10   3   5      137.38      137.78      3.13 o 
  11   3   5        2.16        1.49      1.46 o 
  12   3   5       66.94       68.07      2.87 o 
  13   3   5      105.45      111.05      3.58 o 
  14   3   5      113.79      107.82      3.96 o 
  15   3   5       47.25       42.60      2.98 o 
  16   3   5       45.85       44.07      3.17 o 
  17   3   5       74.45       54.94      3.69 o 
   0   4   5     3569.77     4024.65     41.99 o 
   1   4   5      227.49      210.45      3.02 o 
   2   4   5     1696.64     1917.44     16.64 o 
   3   4   5     3647.14     3922.41     29.14 o 
   4   4   5     1356.89     1404.45     11.41 o 
   5   4   5      754.46      770.88      7.13 o 
   6   4   5      669.16      713.85      7.17 o 
   7   4   5      104.72      113.63      2.53 o 
   8   4   5     1154.13     1123.58     10.46 o 
   9   4   5      179.54      189.05      3.52 o 
  10   4   5       27.69       24.61      1.81 o 
  11   4   5      117.52      108.04      3.86 o 
  12   4   5       95.80       90.60      3.32 o 
  13   4   5      543.81      564.54      8.69 o 
  14   4   5      605.16      596.51      9.70 o 
  15   4   5        3.69        3.77      2.34 o 
  16   4   5       86.26       83.15      4.11 o 
  17   4   5       97.10       88.96      6.61 o 
   1   5   5      742.90      662.56      6.97 o 
   2   5   5       32.68       31.87      2.23 o 
   3   5   5     2412.30     2621.30     21.42 o 
   4   5   5        1.39        0.85      0.88 o 
   5   5   5       91.08       89.33      2.16 o 
   6   5   5      104.24       69.07      2.36 o 
   7   5   5        8.53        8.04      1.32 o 
   8   5   5       51.39       61.09      2.23 o 
   9   5   5      302.00      326.42      5.48 o 
  10   5   5      294.37      292.23      5.29 o 
  11   5   5      601.91      618.48      8.31 o 
  12   5   5      541.91      570.76      9.39 o 
  13   5   5       16.89       22.94      3.53 o 
  14   5   5       51.64       52.92      3.88 o 
  15   5   5        0.67       -2.04      2.29 o 
  16   5   5       27.29       28.52      3.26 o 
  17   5   5       97.64      116.68     14.58 o 
   0   6   5      198.39      210.56      5.33 o 
   1   6   5      656.48      731.06      8.23 o 
   2   6   5        2.56        2.98      1.04 o 
   3   6   5     1322.88     1277.65     11.79 o 
   4   6   5       13.00       20.58      1.51 o 
   5   6   5      164.02      174.43      3.81 o 
   6   6   5       97.22       94.09      2.89 o 
   7   6   5      349.97      362.23      5.38 o 
   8   6   5     2346.28     2294.71     20.96 o 
   9   6   5       58.35       57.00      3.28 o 
  10   6   5      240.67      250.73      6.34 o 
  11   6   5     1736.35     1665.52     17.32 o 
  12   6   5      395.98      363.58      6.35 o 
  13   6   5       94.21       99.31      4.29 o 
  14   6   5      148.57      118.65      4.47 o 
  15   6   5       30.85       46.80      3.76 o 
  16   6   5       31.51       32.24      4.95 o 
   1   7   5      145.03      154.99      3.61 o 
   2   7   5       55.65       63.58      2.55 o 
   3   7   5      232.93      207.83      4.34 o 
   4   7   5      134.73      135.87      3.83 o 
   5   7   5      341.29      327.50      5.15 o 
   6   7   5      220.79      214.07      4.56 o 
   7   7   5       72.17       78.49      3.02 o 
   8   7   5       18.40       16.95      2.17 o 
   9   7   5      553.13      565.95      8.11 o 
  10   7   5      533.94      487.17      7.53 o 
  11   7   5      539.78      478.65      7.58 o 
  12   7   5       24.72       31.46      2.72 o 
  13   7   5      102.51      118.50      4.62 o 
  14   7   5      145.21      134.96      5.46 o 
  15   7   5       67.09       79.48      9.21 o 
   0   8   5       20.08       24.88      3.26 o 
   1   8   5      310.81      325.03      5.40 o 
   2   8   5      645.75      599.94      7.81 o 
   3   8   5      303.90      287.47      5.37 o 
   4   8   5      400.58      385.56      5.83 o 
   5   8   5       29.52       30.25      2.42 o 
   6   8   5      410.60      442.58      7.49 o 
   7   8   5      432.55      442.32      6.95 o 
   8   8   5       36.28       32.92      2.81 o 
   9   8   5      463.34      390.56      8.61 o 
  10   8   5       45.70       44.66      3.38 o 
  11   8   5      356.84      351.92      7.70 o 
  12   8   5       23.81       14.63      2.77 o 
  13   8   5       18.50       16.44      3.09 o 
  14   8   5        6.57        5.47      3.26 o 
   1   9   5       75.09       84.93      3.29 o 
   2   9   5      793.59      814.30     10.06 o 
   3   9   5      337.65      307.61      6.26 o 
   4   9   5     1712.40     1701.48     19.24 o 
   5   9   5      133.92      125.94      4.92 o 
   6   9   5       79.07       82.32      3.89 o 
   7   9   5      349.89      346.22      7.96 o 
   8   9   5        2.19       -0.46      2.39 o 
   9   9   5       42.92       38.95      3.46 o 
  10   9   5        1.63        3.15      2.61 o 
  11   9   5      123.05      169.84      5.87 o 
  12   9   5        2.99        5.86      2.91 o 
  13   9   5        0.39       -2.19      3.26 o 
   0  10   5       77.60       71.99      5.53 o 
   1  10   5      620.88      578.18      9.33 o 
   2  10   5      121.46      131.87      6.37 o 
   3  10   5      538.37      484.16      9.21 o 
   4  10   5      361.59      334.83      6.96 o 
   5  10   5        1.51       -0.54      2.41 o 
   6  10   5       10.97       14.75      2.91 o 
   7  10   5        4.39        8.54      2.68 o 
   8  10   5        5.87       13.42      2.91 o 
   9  10   5        3.89        7.07      2.68 o 
  10  10   5        0.26        5.36      2.91 o 
  11  10   5       28.78       22.72      3.38 o 
  12  10   5        3.84        3.44      4.27 o 
   1  11   5       75.71       97.05      4.65 o 
   2  11   5       23.87       23.17      3.70 o 
   3  11   5      248.25      229.94      7.44 o 
   4  11   5      175.49      158.04      6.06 o 
   5  11   5        5.19        6.80      2.91 o 
   6  11   5       27.92       24.79      3.64 o 
   7  11   5       66.68       74.80      4.88 o 
   8  11   5       10.58       14.04      3.41 o 
   9  11   5      264.97      271.29      7.94 o 
  10  11   5      167.04      185.70      9.90 o 
   0  12   5        2.73       -2.11      3.82 o 
   1  12   5        0.32       -3.60      2.70 o 
   2  12   5        4.49        9.93      3.02 o 
   3  12   5        1.09       -2.32      2.67 o 
   4  12   5       10.42       15.42      3.21 o 
   5  12   5        0.02        4.62      3.17 o 
   6  12   5       25.57       14.28      3.72 o 
   7  12   5       24.12       31.86     12.76 o 
   8  12   5        2.77       18.28      6.38 o 
   1  13   5       25.70       27.53      3.50 o 
   2  13   5       77.89       80.56      6.16 o 
   3  13   5        7.87        2.14      4.27 o 
   4  13   5        2.88       21.71      7.00 o 
   5  13   5       96.99      132.01     18.23 o 
   0   0   6    30459.95    29086.11    503.80 o 
   1   0   6       20.00       42.77      2.09 o 
   2   0   6      547.58      565.41      6.76 o 
   3   0   6     4061.48     4044.95     41.55 o 
   4   0   6       67.18       88.05      2.17 o 
   5   0   6      728.86      733.92      8.87 o 
   6   0   6     1412.89     1576.13     17.46 o 
   7   0   6       36.15       55.24      2.90 o 
   8   0   6      912.79     1028.33     12.38 o 
   9   0   6       14.03        4.69      2.08 o 
  10   0   6     1131.15     1244.78     18.19 o 
  11   0   6     1739.51     1665.89     21.62 o 
  12   0   6      389.98      451.31      9.90 o 
  13   0   6     5169.29     5021.82     66.52 o 
  14   0   6        2.45       -0.48      2.22 o 
  15   0   6        4.01        3.53      2.61 o 
  16   0   6      269.63      268.03      8.34 o 
  17   0   6       55.56       50.47      4.70 o 
  18   0   6       53.21       41.93     10.94 o 
   1   1   6     2653.06     2506.25     22.01 o 
   2   1   6     2808.51     2866.22     22.08 o 
   3   1   6       49.46       55.80      1.28 o 
   4   1   6      342.66      334.86      3.50 o 
   5   1   6      194.69      179.40      2.28 o 
   6   1   6     1259.85     1284.28     10.37 o 
   7   1   6     1029.94     1100.36      9.21 o 
   8   1   6      706.52      805.81      7.63 o 
   9   1   6      605.80      659.97      6.67 o 
  10   1   6      836.33      839.98      8.58 o 
  11   1   6     1451.15     1439.51     13.60 o 
  12   1   6        2.19        6.98      1.56 o 
  13   1   6      424.78      430.14      6.88 o 
  14   1   6        8.18        1.56      1.69 o 
  15   1   6        0.68       -1.47      1.66 o 
  16   1   6       26.95       22.35      2.40 o 
  17   1   6       26.95       34.39      2.94 o 
  18   1   6      114.92      145.85     18.23 o 
   0   2   6     6159.96     6247.50     69.61 o 
   1   2   6     2230.48     2315.01     18.20 o 
   2   2   6      449.68      443.94      4.16 o 
   3   2   6     1478.30     1515.06     11.73 o 
   4   2   6     4358.31     4377.47     32.05 o 
   5   2   6     2084.27     2441.92     18.50 o 
   6   2   6     1444.40     1663.06     13.21 o 
   7   2   6       53.68       42.80      2.23 o 
   8   2   6      280.25      292.08      3.84 o 
   9   2   6     1067.60     1074.26     10.51 o 
  10   2   6      134.16      135.12      2.98 o 
  11   2   6        2.62        1.11      1.40 o 
  12   2   6        3.49        0.08      2.44 o 
  13   2   6       31.58       30.20      2.84 o 
  14   2   6       22.71       20.54      4.13 o 
  15   2   6      184.14      162.70      5.30 o 
  16   2   6        0.99       -1.93      1.80 o 
  17   2   6        3.88        3.25      2.31 o 
   1   3   6     2478.58     2580.38     19.49 o 
   2   3   6      253.06      230.22      3.23 o 
   3   3   6      896.81      947.91      8.36 o 
   4   3   6     1400.67     1449.93     11.60 o 
   5   3   6       10.21        1.93      0.70 o 
   6   3   6     1471.19     1684.88     13.47 o 
   7   3   6        1.59        1.82      0.88 o 
   8   3   6      652.02      710.13      7.30 o 
   9   3   6      149.31      145.82      3.56 o 
  10   3   6       34.78       40.27      1.95 o 
  11   3   6       53.88       44.71      2.28 o 
  12   3   6        3.42        5.72      1.75 o 
  13   3   6       49.76       50.55      2.85 o 
  14   3   6       38.49       46.38      2.94 o 
  15   3   6        0.15       -2.98      2.18 o 
  16   3   6       58.72       49.74      3.31 o 
  17   3   6       15.62       13.21      2.82 o 
   0   4   6     1060.96     1135.57     13.44 o 
   1   4   6     1913.85     1963.68     16.16 o 
   2   4   6      394.50      524.43      5.54 o 
   3   4   6      361.05      408.21      4.31 o 
   4   4   6        7.47        7.66      0.95 o 
   5   4   6       35.70       23.14      1.08 o 
   6   4   6     1253.72     1387.53     11.58 o 
   7   4   6      483.09      549.73      6.06 o 
   8   4   6       26.84       27.66      1.72 o 
   9   4   6     1645.61     1596.26     14.26 o 
  10   4   6        2.16       -2.04      1.36 o 
  11   4   6       41.49       49.61      2.49 o 
  12   4   6       28.71       15.17      1.97 o 
  13   4   6       63.75       61.42      3.17 o 
  14   4   6       98.84       78.78      3.53 o 
  15   4   6       14.61        9.47      2.61 o 
  16   4   6        3.58        6.17      2.38 o 
  17   4   6       42.84       43.50      7.00 o 
   1   5   6     2181.97     2093.99     17.50 o 
   2   5   6       38.64       39.96      1.81 o 
   3   5   6     1258.67     1414.01     13.05 o 
   4   5   6      190.26      187.76      3.22 o 
   5   5   6      134.91      117.84      2.81 o 
   6   5   6       19.81       15.81      1.61 o 
   7   5   6     1248.51     1313.90     12.78 o 
   8   5   6     1270.72     1203.56     12.08 o 
   9   5   6      365.33      376.21      6.09 o 
  10   5   6      381.87      343.61      5.81 o 
  11   5   6       15.42       17.79      2.17 o 
  12   5   6      182.84      190.74      4.86 o 
  13   5   6      208.23      209.46      5.16 o 
  14   5   6       37.92       34.25      2.98 o 
  15   5   6       10.32        9.04      2.43 o 
  16   5   6      184.87      212.33      6.28 o 
   0   6   6        1.14       -1.82      1.63 o 
   1   6   6      242.83      238.36      4.62 o 
   2   6   6      411.23      425.24      5.78 o 
   3   6   6       31.43       36.87      1.72 o 
   4   6   6        6.71        3.96      1.27 o 
   5   6   6       54.56       60.01      2.19 o 
   6   6   6       86.64       83.79      2.91 o 
   7   6   6        8.75        8.67      1.66 o 
   8   6   6     1328.27     1285.70     13.05 o 
   9   6   6       10.77       19.61      2.17 o 
  10   6   6      526.74      566.31     10.74 o 
  11   6   6     1829.52     1728.41     17.93 o 
  12   6   6        8.24       15.26      2.43 o 
  13   6   6       18.70       23.01      2.67 o 
  14   6   6      211.37      226.19      6.30 o 
  15   6   6       51.91       62.43      4.11 o 
  16   6   6      214.37      191.22      9.58 o 
   1   7   6        0.43       -0.81      1.33 o 
   2   7   6       51.34       49.39      2.31 o 
   3   7   6      186.79      185.22      3.94 o 
   4   7   6        4.22        2.86      1.38 o 
   5   7   6        0.96        2.10      1.61 o 
   6   7   6      494.38      488.65      7.16 o 
   7   7   6       32.02       39.99      2.34 o 
   8   7   6       25.14       27.72      2.38 o 
   9   7   6       71.69       60.06      3.10 o 
  10   7   6      407.71      349.41      6.35 o 
  11   7   6      263.59      265.08      5.48 o 
  12   7   6       65.17       55.05      3.16 o 
  13   7   6       90.36       90.40      4.15 o 
  14   7   6       19.01       22.27      2.93 o 
  15   7   6        5.37        4.10      3.65 o 
   0   8   6     1044.80     1071.95     16.43 o 
   1   8   6        3.68        4.38      1.73 o 
   2   8   6      860.39      838.81      9.82 o 
   3   8   6      506.02      456.81      7.00 o 
   4   8   6      274.34      251.97      4.98 o 
   5   8   6     1612.32     1592.80     16.78 o 
   6   8   6       49.90       45.40      2.79 o 
   7   8   6       45.62       40.08      2.72 o 
   8   8   6      257.56      248.68      5.57 o 
   9   8   6       88.03       97.08      4.03 o 
  10   8   6       84.66       88.89      4.39 o 
  11   8   6       65.91       66.45      4.03 o 
  12   8   6       17.90       20.30      3.20 o 
  13   8   6        1.95        2.43      2.98 o 
  14   8   6        6.88        2.82      7.37 o 
   1   9   6       13.95       10.37      2.15 o 
   2   9   6      725.43      744.38      9.35 o 
   3   9   6       62.66       67.75      3.38 o 
   4   9   6      299.87      315.63      6.09 o 
   5   9   6      487.96      446.08      7.84 o 
   6   9   6       57.60       53.87      3.30 o 
   7   9   6      132.85      130.84      5.10 o 
   8   9   6       42.26       41.64      3.46 o 
   9   9   6        0.47        3.09      2.49 o 
  10   9   6        2.44        6.27      2.55 o 
  11   9   6       20.31       23.90      3.44 o 
  12   9   6        0.33        2.98      2.97 o 
  13   9   6        0.18       -2.20      3.39 o 
   0  10   6      214.01      199.26      7.94 o 
   1  10   6       86.91       76.87      3.89 o 
   2  10   6      124.87      116.89      4.34 o 
   3  10   6      102.18       89.99      4.15 o 
   4  10   6       18.90       18.12      3.03 o 
   5  10   6       83.40       93.79      4.32 o 
   6  10   6       31.74       33.19      3.23 o 
   7  10   6      164.79      167.25      5.62 o 
   8  10   6        9.28       11.88      2.91 o 
   9  10   6       14.55       21.53      3.10 o 
  10  10   6        2.90        8.37      3.00 o 
  11  10   6       25.89       34.98      3.62 o 
  12  10   6       15.88       18.71      4.74 o 
   1  11   6        5.62        1.22      2.27 o 
   2  11   6        4.78        3.77      2.51 o 
   3  11   6        5.14        3.86      2.96 o 
   4  11   6      259.97      227.81      6.86 o 
   5  11   6        6.40       13.10      3.00 o 
   6  11   6       58.36       48.89      4.47 o 
   7  11   6       34.45       37.68      4.04 o 
   8  11   6      238.78      239.85      7.35 o 
   9  11   6        0.89       13.83      4.21 o 
  10  11   6        0.28       10.03     11.85 o 
   0  12   6        2.18        4.56      3.65 o 
   1  12   6        0.48        1.15      2.78 o 
   2  12   6       18.09       12.20      3.26 o 
   3  12   6        3.19        5.70      3.10 o 
   4  12   6        2.18        3.94      3.26 o 
   5  12   6       48.56       54.12      4.79 o 
   6  12   6       29.15       23.17      3.93 o 
   7  12   6        0.13       10.03      5.16 o 
   8  12   6        3.07        7.29      7.29 o 
   1  13   6       16.96       18.50      5.44 o 
   2  13   6       34.24       39.29      9.69 o 
   3  13   6        1.30        1.12      4.83 o 
   4  13   6        5.58        7.90      5.26 o 
   5  13   6       37.71       31.98      7.73 o 
   1   1   7     6217.64     6193.34     46.57 o 
   2   1   7     1026.64      986.96      7.87 o 
   3   1   7      804.14      830.13      6.85 o 
   4   1   7      278.74      286.45      3.04 o 
   5   1   7     1894.25     1974.63     15.16 o 
   6   1   7        9.68       14.07      0.99 o 
   7   1   7      109.77      138.98      2.33 o 
   8   1   7       50.62       49.24      1.76 o 
   9   1   7     1249.38     1300.26     11.50 o 
  10   1   7        0.02        3.06      1.22 o 
  11   1   7      263.81      318.78      4.63 o 
  12   1   7     1934.72     1955.74     19.02 o 
  13   1   7      211.90      212.77      4.78 o 
  14   1   7      659.17      641.01      9.20 o 
  15   1   7        0.01        1.35      1.69 o 
  16   1   7      101.03      112.59      4.23 o 
  17   1   7       48.17       46.98      3.17 o 
   0   2   7      624.06      543.14      6.96 o 
   1   2   7     1489.02     1486.26     11.55 o 
   2   2   7      213.26      325.22      3.33 o 
   3   2   7     1781.97     1887.78     15.16 o 
   4   2   7     2565.05     2800.25     22.02 o 
   5   2   7       84.50       66.48      1.70 o 
   6   2   7      727.30      751.57      6.97 o 
   7   2   7      210.82      191.55      2.90 o 
   8   2   7      152.86      129.11      2.48 o 
   9   2   7       63.72       53.40      1.91 o 
  10   2   7       31.11       29.98      1.86 o 
  11   2   7        6.90        6.55      1.46 o 
  12   2   7        8.23        5.10      1.59 o 
  13   2   7      711.83      737.27     10.00 o 
  14   2   7        0.12        2.06      1.94 o 
  15   2   7       32.80       25.02      2.56 o 
  16   2   7        2.42        0.39      2.19 o 
  17   2   7       35.41       32.22      3.01 o 
   1   3   7     5620.76     5851.71     44.46 o 
   2   3   7      673.05      705.21      6.93 o 
   3   3   7     2221.14     2404.86     18.36 o 
   4   3   7       28.30       52.83      1.55 o 
   5   3   7      746.58      735.83      6.70 o 
   6   3   7       50.35       56.89      1.61 o 
   7   3   7      989.94     1098.72     10.07 o 
   8   3   7      110.75      141.80      3.40 o 
   9   3   7      195.80      185.21      3.29 o 
  10   3   7      489.20      470.26      6.08 o 
  11   3   7        1.21        2.01      1.89 o 
  12   3   7      139.70      120.09      3.81 o 
  13   3   7      117.95      110.97      3.59 o 
  14   3   7        4.90        0.97      1.89 o 
  15   3   7       11.64       16.52      2.54 o 
  16   3   7        3.50        6.46      2.39 o 
  17   3   7        5.23        3.18      3.20 o 
   0   4   7     1185.17     1261.97     14.68 o 
   1   4   7     1362.31     1314.03     10.81 o 
   2   4   7    11563.05    11898.58     85.32 o 
   3   4   7     1897.46     1899.85     15.04 o 
   4   4   7      140.86      204.90      3.08 o 
   5   4   7        2.81        5.76      0.96 o 
   6   4   7      275.40      286.67      3.71 o 
   7   4   7       18.37       15.63      1.37 o 
   8   4   7        2.42        5.01      1.27 o 
   9   4   7     1356.19     1362.08     12.54 o 
  10   4   7      218.03      214.06      4.16 o 
  11   4   7      315.11      308.89      5.72 o 
  12   4   7      414.99      388.93      6.59 o 
  13   4   7       31.87       21.74      2.40 o 
  14   4   7        7.92        6.64      2.29 o 
  15   4   7       24.28       25.05      3.00 o 
  16   4   7       71.96       69.35      4.24 o 
  17   4   7      104.99      133.09     10.94 o 
   1   5   7      472.98      542.98      6.06 o 
   2   5   7       24.97       39.69      1.82 o 
   3   5   7      396.71      408.41      5.18 o 
   4   5   7      110.52      121.57      2.59 o 
   5   5   7      229.28      238.39      3.60 o 
   6   5   7        0.93        0.57      1.19 o 
   7   5   7        8.82       15.47      1.77 o 
   8   5   7        7.81        9.72      1.77 o 
   9   5   7     1464.36     1495.25     14.62 o 
  10   5   7      265.93      259.83      5.06 o 
  11   5   7       41.87       35.94      2.65 o 
  12   5   7       37.08       33.54      2.81 o 
  13   5   7      411.91      421.16      7.39 o 
  14   5   7       95.02       82.71      3.69 o 
  15   5   7      151.92      165.11      5.67 o 
  16   5   7        6.19       -2.10      2.65 o 
   0   6   7       36.13        8.16      3.19 o 
   1   6   7     1306.71     1314.21     12.78 o 
   2   6   7      281.67      234.32      4.40 o 
   3   6   7      679.66      628.68      7.39 o 
   4   6   7        0.82        1.12      1.16 o 
   5   6   7       68.70       73.54      2.64 o 
   6   6   7        8.26        8.20      1.55 o 
   7   6   7       67.69       71.68      2.74 o 
   8   6   7     1393.09     1337.42     13.57 o 
   9   6   7      281.74      286.79      5.35 o 
  10   6   7       68.17       92.77      4.22 o 
  11   6   7        3.00       12.93      2.53 o 
  12   6   7      231.38      223.83      5.51 o 
  13   6   7       42.24       53.05      3.55 o 
  14   6   7        6.20        4.26      2.40 o 
  15   6   7       82.85      103.75      6.41 o 
  16   6   7        1.45        2.65      6.25 o 
   1   7   7      170.90      178.69      3.87 o 
   2   7   7      166.36      156.69      3.66 o 
   3   7   7      148.56      150.63      3.55 o 
   4   7   7      167.16      175.08      3.81 o 
   5   7   7       83.08       90.96      3.28 o 
   6   7   7      179.39      172.74      4.28 o 
   7   7   7      876.03      901.56     10.87 o 
   8   7   7       28.50       17.23      2.24 o 
   9   7   7       31.37       34.24      2.53 o 
  10   7   7      755.64      713.47      9.60 o 
  11   7   7      253.48      264.34      5.54 o 
  12   7   7       31.33       29.88      2.83 o 
  13   7   7        0.35       -1.49      2.27 o 
  14   7   7       33.19       33.87      3.28 o 
  15   7   7      196.75      191.91      7.24 o 
   0   8   7      399.56      446.35      9.27 o 
   1   8   7       95.91       89.39      3.17 o 
   2   8   7        0.00       -0.55      1.57 o 
   3   8   7     1595.04     1579.90     15.82 o 
   4   8   7       61.07       62.04      3.13 o 
   5   8   7        5.86        8.76      2.10 o 
   6   8   7        1.40        0.77      1.97 o 
   7   8   7        0.00       -0.86      1.92 o 
   8   8   7       63.18       62.04      3.61 o 
   9   8   7       86.01       82.23      3.69 o 
  10   8   7       47.23       36.00      2.98 o 
  11   8   7        0.18       -0.36      2.31 o 
  12   8   7      120.54      123.65      5.17 o 
  13   8   7        0.00        0.75      3.07 o 
  14   8   7       20.05       19.86      5.05 o 
   1   9   7      443.29      435.98      6.75 o 
   2   9   7      977.24     1026.16     11.78 o 
   3   9   7        0.01        1.41      1.96 o 
   4   9   7       23.13       20.01      2.48 o 
   5   9   7        0.62       -1.41      1.83 o 
   6   9   7       46.93       46.51      3.12 o 
   7   9   7        1.44       -2.81      1.87 o 
   8   9   7       33.81       36.54      3.33 o 
   9   9   7        7.83        7.39      2.61 o 
  10   9   7       61.03       72.13      4.19 o 
  11   9   7        8.72        8.26      3.00 o 
  12   9   7       74.56       64.16      4.03 o 
  13   9   7       36.33       38.06      7.00 o 
   0  10   7       91.16       82.76      5.17 o 
   1  10   7       27.31       25.53      2.69 o 
   2  10   7       12.77        8.99      2.33 o 
   3  10   7      977.19      910.21     12.68 o 
   4  10   7       40.58       30.90      3.12 o 
   5  10   7       34.28       41.30      3.29 o 
   6  10   7        0.40        0.96      2.40 o 
   7  10   7        1.39       -0.47      2.47 o 
   8  10   7        0.94        1.24      3.47 o 
   9  10   7       51.62       65.12      4.33 o 
  10  10   7       27.33       27.90      3.54 o 
  11  10   7        6.35        8.00      4.03 o 
   1  11   7        0.89       -2.23      2.27 o 
   2  11   7       87.11       81.13      4.26 o 
   3  11   7        0.02       -0.99      2.61 o 
   4  11   7        0.29        4.03      2.74 o 
   5  11   7      204.08      179.46      6.28 o 
   6  11   7       45.91       45.67      4.17 o 
   7  11   7        0.11        3.14      3.07 o 
   8  11   7      268.82      287.18      7.42 o 
   9  11   7        5.94        8.52      4.15 o 
  10  11   7        0.37       -0.61      4.21 o 
   0  12   7        7.14        4.54      5.79 o 
   1  12   7        0.10        1.14      2.58 o 
   2  12   7        9.23        7.99      3.41 o 
   3  12   7        0.92        2.65      2.91 o 
   4  12   7        0.00       -3.54      2.91 o 
   5  12   7        0.80        3.78      3.80 o 
   6  12   7        4.55        9.12      5.16 o 
   7  12   7       13.93       24.86      6.07 o 
   1  13   7        9.76       15.58      7.00 o 
   2  13   7       25.02       32.96      7.00 o 
   3  13   7       41.78       48.23      8.31 o 
   4  13   7       45.96       59.45     12.76 o 
   0   0   8      588.18      541.29     12.20 o 
   1   0   8     1897.90     1940.72     20.81 o 
   2   0   8      785.64      746.01      8.87 o 
   3   0   8     1124.50     1152.54     13.22 o 
   4   0   8     2096.22     2205.82     25.91 o 
   5   0   8      766.22      786.89      9.62 o 
   6   0   8      187.79      196.48      4.08 o 
   7   0   8     3652.08     4221.21     44.40 o 
   8   0   8      517.91      495.71      8.40 o 
   9   0   8       12.20       11.33      2.23 o 
  10   0   8      431.11      429.61      7.88 o 
  11   0   8     1524.93     1481.20     28.54 o 
  12   0   8     1729.72     1778.23     23.53 o 
  13   0   8      935.11      893.71     15.94 o 
  14   0   8      637.01      642.52     13.29 o 
  15   0   8       95.01       90.27      5.24 o 
  16   0   8       40.04       58.22      4.70 o 
  17   0   8      139.33      143.62      7.41 o 
   1   1   8       36.43       23.00      1.22 o 
   2   1   8      832.71      884.72      7.29 o 
   3   1   8      316.55      303.17      3.22 o 
   4   1   8      557.08      567.57      5.17 o 
   5   1   8     1942.87     2057.72     15.86 o 
   6   1   8      132.59      114.31      2.00 o 
   7   1   8      918.79      982.04      8.46 o 
   8   1   8      618.30      725.30      7.08 o 
   9   1   8       32.92       39.06      1.90 o 
  10   1   8        1.18       -1.11      1.22 o 
  11   1   8      110.07      121.87      3.34 o 
  12   1   8     1791.36     1867.36     18.41 o 
  13   1   8      228.59      206.25      4.90 o 
  14   1   8      344.02      315.48      6.16 o 
  15   1   8       57.44       42.47      3.01 o 
  16   1   8       78.62       63.88      3.50 o 
  17   1   8        6.59        7.70      2.64 o 
   0   2   8     1327.45     1414.38     17.58 o 
   1   2   8      637.90      703.26      6.08 o 
   2   2   8     2737.41     2666.53     20.92 o 
   3   2   8     2591.78     2510.36     18.98 o 
   4   2   8     2499.74     2694.70     20.38 o 
   5   2   8      309.90      343.81      3.81 o 
   6   2   8      186.59      231.73      2.99 o 
   7   2   8     2188.40     2223.93     17.53 o 
   8   2   8      462.51      459.62      5.33 o 
   9   2   8      459.40      533.71      5.97 o 
  10   2   8      132.41      137.75      3.11 o 
  11   2   8      227.79      247.96      4.23 o 
  12   2   8      304.99      291.65      5.06 o 
  13   2   8      356.99      372.25      6.04 o 
  14   2   8        2.72        1.28      2.05 o 
  15   2   8       50.42       56.36      3.24 o 
  16   2   8        0.26       -2.77      1.85 o 
  17   2   8       89.63       83.92      4.89 o 
   1   3   8     2500.20     2247.57     17.30 o 
   2   3   8     5354.28     5479.20     39.98 o 
   3   3   8      119.44      141.04      2.95 o 
   4   3   8      100.03      101.60      2.06 o 
   5   3   8      339.17      335.21      3.74 o 
   6   3   8      128.60      132.17      2.37 o 
   7   3   8       93.63       90.92      2.36 o 
   8   3   8      538.56      545.25      6.14 o 
   9   3   8      197.48      214.75      3.81 o 
  10   3   8      173.03      160.02      3.44 o 
  11   3   8        7.63        3.19      1.61 o 
  12   3   8       17.45       13.59      1.97 o 
  13   3   8      257.54      272.72      5.27 o 
  14   3   8       31.21       27.55      2.82 o 
  15   3   8      219.57      199.71      5.52 o 
  16   3   8        4.11       -0.07      2.29 o 
  17   3   8        8.87        5.47      3.42 o 
   0   4   8    11818.06    11891.32    120.66 o 
   1   4   8     2798.83     2976.90     23.64 o 
   2   4   8      582.48      491.92      5.09 o 
   3   4   8      205.74      235.47      3.39 o 
   4   4   8       66.73       53.39      1.64 o 
   5   4   8      119.18      117.14      2.26 o 
   6   4   8      812.90      855.72      7.88 o 
   7   4   8        0.14        1.35      1.16 o 
   8   4   8      598.42      549.63      6.29 o 
   9   4   8      160.67      177.05      3.89 o 
  10   4   8        0.18       -2.19      1.46 o 
  11   4   8      198.47      195.23      4.54 o 
  12   4   8       23.17       13.45      2.19 o 
  13   4   8        7.51        3.65      2.29 o 
  14   4   8       15.79       18.06      2.36 o 
  15   4   8        0.09       -3.44      2.29 o 
  16   4   8      117.33      137.27      5.31 o 
   1   5   8     1337.27     1334.62     11.93 o 
   2   5   8      556.34      568.04      6.48 o 
   3   5   8      930.91     1027.44      9.72 o 
   4   5   8        1.01        2.04      1.26 o 
   5   5   8      282.15      262.85      4.16 o 
   6   5   8      436.54      429.18      5.62 o 
   7   5   8      640.85      712.11      8.16 o 
   8   5   8        0.76        0.81      1.57 o 
   9   5   8     1024.97     1028.96     10.96 o 
  10   5   8       78.90       82.86      3.22 o 
  11   5   8       24.47       12.95      2.20 o 
  12   5   8       25.80       31.11      2.77 o 
  13   5   8        8.06        3.19      2.19 o 
  14   5   8       22.11       11.19      2.31 o 
  15   5   8       22.50       21.46      3.09 o 
  16   5   8       37.35       38.88      4.69 o 
   0   6   8        0.24        4.63      2.10 o 
   1   6   8      252.10      259.42      5.32 o 
   2   6   8        5.47        1.06      1.35 o 
   3   6   8       97.86       78.48      2.91 o 
   4   6   8      336.03      318.13      4.85 o 
   5   6   8      408.24      393.08      5.64 o 
   6   6   8      305.80      290.97      4.74 o 
   7   6   8       90.99       95.10      3.04 o 
   8   6   8       64.97       52.45      2.60 o 
   9   6   8      142.11      106.82      3.54 o 
  10   6   8       33.44       32.31      2.65 o 
  11   6   8        1.70        3.15      1.97 o 
  12   6   8      484.57      499.18      8.20 o 
  13   6   8       38.43       42.88      3.23 o 
  14   6   8       77.72       76.54      4.82 o 
  15   6   8        9.56        3.41      2.49 o 
   1   7   8      190.64      162.15      3.77 o 
   2   7   8       28.18       36.93      2.38 o 
   3   7   8      138.57      129.98      3.44 o 
   4   7   8      684.06      669.03      8.14 o 
   5   7   8      128.49      115.37      3.72 o 
   6   7   8       43.54       41.00      2.65 o 
   7   7   8       18.68       23.58      2.93 o 
   8   7   8      195.38      170.40      4.44 o 
   9   7   8       28.21       29.21      2.85 o 
  10   7   8      197.65      197.06      5.00 o 
  11   7   8      205.62      210.41      5.26 o 
  12   7   8        0.35        1.68      2.36 o 
  13   7   8       42.78       47.57      3.42 o 
  14   7   8       24.36       26.28      3.07 o 
  15   7   8        0.26        2.30      3.52 o 
   0   8   8      422.74      436.55      9.07 o 
   1   8   8      191.24      188.38      5.08 o 
   2   8   8       62.35       64.41      3.95 o 
   3   8   8     1487.03     1479.36     15.00 o 
   4   8   8      484.08      435.87      8.23 o 
   5   8   8      373.19      378.25      6.40 o 
   6   8   8       81.24       82.18      3.36 o 
   7   8   8       39.80       45.49      3.58 o 
   8   8   8       53.18       59.04      3.36 o 
   9   8   8        0.03       -0.55      2.05 o 
  10   8   8      142.14      142.78      5.60 o 
  11   8   8        0.27       -1.74      2.31 o 
  12   8   8      216.59      210.50      6.79 o 
  13   8   8       26.43       29.57      3.93 o 
  14   8   8       88.98       76.80     10.37 o 
   1   9   8      230.78      240.46      4.96 o 
   2   9   8        3.86        5.32      1.90 o 
   3   9   8       31.86       35.68      2.60 o 
   4   9   8       80.83       60.14      3.94 o 
   5   9   8       47.98       49.64      2.98 o 
   6   9   8       59.18       62.61      3.31 o 
   7   9   8        2.61        4.10      2.03 o 
   8   9   8        2.21        0.49      2.22 o 
   9   9   8        2.84        2.98      2.55 o 
  10   9   8       10.07       12.87      2.91 o 
  11   9   8       89.17       87.90      4.62 o 
  12   9   8        0.57        2.91      3.34 o 
   0  10   8       86.41       72.47      5.03 o 
   1  10   8      358.55      391.53      7.75 o 
   2  10   8       19.78       21.85      2.85 o 
   3  10   8       94.72       88.14      4.63 o 
   4  10   8      290.08      278.05      6.47 o 
   5  10   8       76.70       65.75      3.83 o 
   6  10   8        0.41        4.12      2.51 o 
   7  10   8       22.72       28.41      3.26 o 
   8  10   8       18.80       26.13      3.33 o 
   9  10   8        0.45        2.68      2.83 o 
  10  10   8        2.95        6.01      2.83 o 
  11  10   8       18.59       25.45      6.46 o 
   1  11   8       27.07       30.08      4.04 o 
   2  11   8        0.98        2.55      3.35 o 
   3  11   8       31.25       28.10      3.74 o 
   4  11   8      172.91      177.91      6.88 o 
   5  11   8       10.80       19.60      3.56 o 
   6  11   8       17.13       19.87      3.35 o 
   7  11   8       25.32       24.27      4.32 o 
   8  11   8       28.95       33.40      4.95 o 
   9  11   8        6.68       23.70      9.12 o 
   0  12   8       52.09       68.97      7.22 o 
   1  12   8        0.00        1.76      3.26 o 
   2  12   8       14.39       10.71      3.78 o 
   3  12   8        5.03       13.22      4.56 o 
   4  12   8       93.85       95.35      6.27 o 
   5  12   8       17.90       20.13      4.74 o 
   1  13   8        0.84       -1.82      7.29 o 
   1   1   9     1143.13     1145.88     10.24 o 
   2   1   9      591.57      542.08      4.86 o 
   3   1   9      244.36      221.60      2.61 o 
   4   1   9      539.34      589.28      5.36 o 
   5   1   9      611.63      680.44      6.54 o 
   6   1   9       67.15       71.66      1.81 o 
   7   1   9       15.65       24.83      1.24 o 
   8   1   9      604.30      602.58      6.44 o 
   9   1   9      162.88      162.98      3.14 o 
  10   1   9      155.37      151.16      3.14 o 
  11   1   9      184.48      192.15      3.77 o 
  12   1   9      235.90      252.01      4.80 o 
  13   1   9      110.56      116.33      3.96 o 
  14   1   9       20.63       19.07      2.35 o 
  15   1   9        7.39        3.36      2.18 o 
  16   1   9        1.92        1.29      2.05 o 
  17   1   9       33.48       33.58      3.43 o 
   0   2   9     3923.81     4629.56     52.82 o 
   1   2   9       19.53       32.20      1.46 o 
   2   2   9       70.17       70.80      1.61 o 
   3   2   9      291.28      287.86      3.33 o 
   4   2   9     1290.77     1370.89     11.10 o 
   5   2   9       23.82       21.28      1.21 o 
   6   2   9      407.29      414.20      4.39 o 
   7   2   9     1183.25     1231.06     11.00 o 
   8   2   9      675.12      723.25      7.41 o 
   9   2   9       43.77       44.69      1.86 o 
  10   2   9       95.19       94.96      3.03 o 
  11   2   9       29.55       28.58      1.98 o 
  12   2   9       28.59       25.77      2.13 o 
  13   2   9      679.63      657.95      8.59 o 
  14   2   9       11.37        9.70      2.19 o 
  15   2   9       18.18       14.08      2.35 o 
  16   2   9       18.51       20.89      2.82 o 
  17   2   9        7.67        0.00      3.16 o 
   1   3   9      585.39      538.65      5.43 o 
   2   3   9     3767.50     4129.46     30.60 o 
   3   3   9     4021.67     4474.14     34.61 o 
   4   3   9      230.55      193.15      2.89 o 
   5   3   9      809.45      812.54      7.77 o 
   6   3   9      112.25      149.56      2.85 o 
   7   3   9       14.96       22.89      1.55 o 
   8   3   9       26.87       30.15      1.69 o 
   9   3   9      248.04      262.52      4.11 o 
  10   3   9       59.07       64.88      2.46 o 
  11   3   9       65.61       57.91      2.76 o 
  12   3   9       51.91       55.00      2.79 o 
  13   3   9       23.89       25.26      2.35 o 
  14   3   9      100.50      116.53      4.45 o 
  15   3   9        1.33       -2.70      2.39 o 
  16   3   9        0.93       -2.85      2.34 o 
   0   4   9    10770.65    10763.20    109.62 o 
   1   4   9     1603.26     1467.70     12.63 o 
   2   4   9       44.18       42.41      1.56 o 
   3   4   9       99.31      105.01      2.24 o 
   4   4   9      860.20      898.33      8.05 o 
   5   4   9       35.59       51.44      1.75 o 
   6   4   9        6.03        3.52      1.19 o 
   7   4   9       41.90       32.65      1.90 o 
   8   4   9     1503.35     1499.29     14.92 o 
   9   4   9        4.58        4.40      1.66 o 
  10   4   9       26.41       34.38      2.11 o 
  11   4   9      108.71      110.07      3.96 o 
  12   4   9      123.86      104.67      4.15 o 
  13   4   9      160.14      154.12      4.36 o 
  14   4   9       28.81       25.75      2.91 o 
  15   4   9        6.05       12.88      2.74 o 
  16   4   9        1.54        4.74      2.65 o 
   1   5   9     3623.14     3553.52     31.65 o 
   2   5   9       57.94       51.92      1.94 o 
   3   5   9       76.56       86.84      2.60 o 
   4   5   9       78.95       85.69      2.86 o 
   5   5   9       80.66       72.44      2.23 o 
   6   5   9       92.98       97.29      2.85 o 
   7   5   9       32.35       36.35      2.08 o 
   8   5   9       48.23       50.75      2.44 o 
   9   5   9      414.28      445.20      6.27 o 
  10   5   9      466.10      423.47      6.59 o 
  11   5   9      725.28      673.47      9.50 o 
  12   5   9        0.01       -1.76      1.99 o 
  13   5   9       81.07       91.79      4.24 o 
  14   5   9        8.39       10.12      2.48 o 
  15   5   9       25.64       19.11      4.41 o 
  16   5   9        2.91       -2.60      4.38 o 
   0   6   9        0.69        3.19      2.23 o 
   1   6   9      617.09      655.02      7.77 o 
   2   6   9      549.43      519.36      6.56 o 
   3   6   9      194.00      204.67      4.20 o 
   4   6   9      270.54      255.30      4.31 o 
   5   6   9      382.91      387.26      7.68 o 
   6   6   9       12.05       11.21      1.92 o 
   7   6   9       14.22       15.37      2.11 o 
   8   6   9      453.12      471.61      6.68 o 
   9   6   9      362.51      294.96      5.35 o 
  10   6   9        5.96        3.75      1.92 o 
  11   6   9       48.18       54.40      3.10 o 
  12   6   9      100.21       86.99      3.75 o 
  13   6   9        0.87        0.65      2.19 o 
  14   6   9       12.86        7.60      2.57 o 
  15   6   9       75.76       88.07      5.57 o 
   1   7   9        3.98        1.91      1.63 o 
   2   7   9       27.43       26.45      2.08 o 
   3   7   9       76.76       64.12      2.78 o 
   4   7   9     2750.83     2753.99     26.17 o 
   5   7   9       21.78       17.49      2.28 o 
   6   7   9        3.89        0.36      1.61 o 
   7   7   9      586.13      584.65      8.66 o 
   8   7   9       34.86       37.90      2.72 o 
   9   7   9       88.22       72.67      4.46 o 
  10   7   9        2.23        2.30      2.15 o 
  11   7   9      144.09      200.58      5.45 o 
  12   7   9      461.31      471.83      8.74 o 
  13   7   9        7.16        8.84      3.07 o 
  14   7   9        1.30        3.57      3.24 o 
   0   8   9       24.03       18.77      3.23 o 
   1   8   9      654.70      620.47      8.09 o 
   2   8   9      636.69      662.10      9.06 o 
   3   8   9      287.45      291.47      5.47 o 
   4   8   9       17.66       24.52      2.42 o 
   5   8   9        6.43        4.81      2.01 o 
   6   8   9       11.61        7.80      2.24 o 
   7   8   9      427.34      430.44      7.56 o 
   8   8   9        0.34       -0.06      2.03 o 
   9   8   9      169.53      190.82      5.21 o 
  10   8   9        0.03        5.82      2.81 o 
  11   8   9      132.77      131.17      5.33 o 
  12   8   9       85.08       87.50      6.74 o 
  13   8   9       61.27       68.38      5.87 o 
   1   9   9      240.85      243.28      5.91 o 
   2   9   9       86.15       80.89      3.83 o 
   3   9   9      330.07      303.20      6.47 o 
   4   9   9       30.12       26.07      2.85 o 
   5   9   9        2.68        6.64      2.31 o 
   6   9   9        8.31        9.35      2.40 o 
   7   9   9       75.24       98.51      5.37 o 
   8   9   9        4.32        0.82      2.99 o 
   9   9   9        4.82       10.47      3.29 o 
  10   9   9       16.42       21.90      3.88 o 
  11   9   9       45.46       38.92      5.35 o 
  12   9   9       10.53       13.92      7.29 o 
   0  10   9       23.50       21.79      4.03 o 
   1  10   9       37.73       46.05      3.42 o 
   2  10   9        2.23       -0.88      2.27 o 
   3  10   9       48.91       36.65      4.39 o 
   4  10   9       32.27       26.72      3.56 o 
   5  10   9        0.05        0.10      2.80 o 
   6  10   9        2.03        4.32      2.80 o 
   7  10   9       54.62       49.80      4.81 o 
   8  10   9        7.68       15.76      3.52 o 
   9  10   9        0.21        2.46      3.52 o 
  10  10   9        0.01        3.04      4.30 o 
  11  10   9        5.55       -3.65      9.12 o 
   1  11   9        3.99        0.97      2.79 o 
   2  11   9      177.12      170.47      7.57 o 
   3  11   9       46.80       48.97      5.35 o 
   4  11   9       60.87       66.70      4.68 o 
   5  11   9        1.31       -0.55      2.96 o 
   6  11   9       51.67       47.21      4.57 o 
   7  11   9       59.76       71.42      5.65 o 
   8  11   9        0.06        5.37      9.00 o 
   9  11   9        4.16        9.12      9.12 o 
   0  12   9        3.64        5.05      4.83 o 
   1  12   9        4.98        3.98      3.68 o 
   2  12   9        1.35        0.66      3.68 o 
   3  12   9        0.00        1.92      4.03 o 
   4  12   9       73.98       71.65      7.37 o 
   5  12   9       17.53       14.58     10.94 o 
   0   0  10       21.47       21.01      2.58 o 
   1   0  10     1188.85     1218.77     17.76 o 
   2   0  10       84.44       95.87      2.38 o 
   3   0  10       27.00       22.90      1.38 o 
   4   0  10     1037.57     1114.89     13.20 o 
   5   0  10     1038.68     1179.92     13.95 o 
   6   0  10     2207.50     2307.65     25.39 o 
   7   0  10     2173.96     2247.53     25.04 o 
   8   0  10       14.04       23.43      1.85 o 
   9   0  10      505.64      490.11      8.36 o 
  10   0  10       11.33        8.34      1.90 o 
  11   0  10       99.13      101.12      4.45 o 
  12   0  10       83.77       87.93      4.10 o 
  13   0  10       31.77       24.42      3.47 o 
  14   0  10       73.38       64.98      4.59 o 
  15   0  10      137.35      112.07      5.66 o 
  16   0  10        0.29       -0.57      2.89 o 
  17   0  10       27.16       25.47      4.66 o 
   1   1  10      423.22      448.22      4.93 o 
   2   1  10      290.20      263.86      3.21 o 
   3   1  10     1099.69     1147.81      9.43 o 
   4   1  10      278.12      324.32      3.69 o 
   5   1  10       62.63       83.26      1.95 o 
   6   1  10      357.20      408.36      4.38 o 
   7   1  10       32.48       51.94      1.75 o 
   8   1  10        9.68       11.60      1.23 o 
   9   1  10       30.94       34.73      2.26 o 
  10   1  10      108.87      111.83      2.90 o 
  11   1  10     1251.36     1277.67     12.78 o 
  12   1  10        1.87        2.61      1.52 o 
  13   1  10      147.94      164.00      4.17 o 
  14   1  10      125.20      119.66      4.12 o 
  15   1  10       52.63       47.67      3.08 o 
  16   1  10       29.22       26.25      2.94 o 
  17   1  10       14.39        6.37      2.64 o 
   0   2  10     2993.23     3203.83     37.33 o 
   1   2  10        6.78        2.65      1.09 o 
   2   2  10     2038.88     2239.48     17.25 o 
   3   2  10     1471.02     1530.97     12.28 o 
   4   2  10        3.58        2.07      1.11 o 
   5   2  10        6.61        8.29      0.96 o 
   6   2  10      127.30      147.22      2.51 o 
   7   2  10      388.03      445.99      5.23 o 
   8   2  10      250.14      288.06      4.05 o 
   9   2  10      756.98      737.18      7.72 o 
  10   2  10      265.66      284.96      4.49 o 
  11   2  10        5.69        7.25      1.55 o 
  12   2  10      133.02      126.09      3.54 o 
  13   2  10      893.11      909.52     10.88 o 
  14   2  10      163.59      153.45      4.61 o 
  15   2  10       27.44       31.28      2.99 o 
  16   2  10        0.64       -1.17      2.29 o 
   1   3  10      812.55      792.85      7.08 o 
   2   3  10      270.09      285.16      3.39 o 
   3   3  10      885.97     1044.42      9.01 o 
   4   3  10      104.25       99.47      2.10 o 
   5   3  10       26.42       31.72      1.38 o 
   6   3  10      414.46      392.41      4.44 o 
   7   3  10       23.73       23.70      1.47 o 
   8   3  10      240.74      248.12      3.98 o 
   9   3  10        5.09        5.37      1.33 o 
  10   3  10      241.39      208.38      3.99 o 
  11   3  10       27.11       33.46      2.06 o 
  12   3  10       16.56       16.98      2.22 o 
  13   3  10        0.08        1.41      1.94 o 
  14   3  10      204.77      190.01      5.38 o 
  15   3  10       72.62       73.28      4.03 o 
  16   3  10      103.13      111.97      5.04 o 
   0   4  10     1540.21     1592.24     23.18 o 
   1   4  10     2038.40     2135.61     17.57 o 
   2   4  10      481.50      491.74      5.75 o 
   3   4  10      187.56      189.70      2.90 o 
   4   4  10      197.69      210.21      3.17 o 
   5   4  10       80.10      102.88      2.96 o 
   6   4  10        1.13        2.94      1.31 o 
   7   4  10       49.62       45.35      2.07 o 
   8   4  10     1735.04     1732.70     17.17 o 
   9   4  10       38.11       52.66      2.65 o 
  10   4  10      513.22      518.40      6.82 o 
  11   4  10       93.07       77.68      3.62 o 
  12   4  10       88.31       71.07      3.28 o 
  13   4  10        7.68       12.50      2.22 o 
  14   4  10        0.00       -3.07      2.05 o 
  15   4  10      130.96      136.15      5.93 o 
  16   4  10       47.92       52.46      8.50 o 
   1   5  10     2570.47     2521.89     24.87 o 
   2   5  10      647.88      649.57      8.44 o 
   3   5  10      353.08      326.12      4.72 o 
   4   5  10       11.20        8.09      1.27 o 
   5   5  10        0.84        0.12      1.19 o 
   6   5  10       85.22       91.13      2.92 o 
   7   5  10       46.26       44.83      2.91 o 
   8   5  10       14.28       16.40      1.86 o 
   9   5  10       90.66       69.05      2.78 o 
  10   5  10     1892.67     1760.99     18.09 o 
  11   5  10       94.83       85.81      4.12 o 
  12   5  10        4.51        6.91      2.39 o 
  13   5  10       78.07       81.62      4.19 o 
  14   5  10        6.98       12.81      2.70 o 
  15   5  10      132.80      149.54     12.10 o 
   0   6  10        0.97       -0.81      2.89 o 
   1   6  10      447.60      420.72      6.69 o 
   2   6  10      125.91      121.53      3.54 o 
   3   6  10       23.70       34.22      2.17 o 
   4   6  10       82.33       73.49      3.12 o 
   5   6  10     1170.45     1233.07     14.05 o 
   6   6  10      546.30      559.90      7.63 o 
   7   6  10      289.47      304.37      5.64 o 
   8   6  10       45.47       54.30      2.92 o 
   9   6  10       89.04       87.07      3.29 o 
  10   6  10        8.61        8.72      2.49 o 
  11   6  10      148.06      145.68      5.63 o 
  12   6  10        1.81       -1.37      2.65 o 
  13   6  10       22.58       17.95      3.41 o 
  14   6  10      117.62      103.95      6.18 o 
  15   6  10      113.48      129.69      7.21 o 
   1   7  10      113.90      100.87      4.28 o 
   2   7  10     1580.17     1575.14     18.26 o 
   3   7  10      129.05      156.35      4.51 o 
   4   7  10      752.62      777.28     11.47 o 
   5   7  10       48.69       39.71      3.09 o 
   6   7  10        1.02        0.74      2.13 o 
   7   7  10        0.26        4.39      2.13 o 
   8   7  10        3.11        3.58      2.13 o 
   9   7  10       20.25       14.93      2.79 o 
  10   7  10        0.69       -1.28      2.65 o 
  11   7  10        0.01        0.00      2.72 o 
  12   7  10      131.98      138.09      6.43 o 
  13   7  10      125.54      124.59      6.40 o 
  14   7  10       88.40       78.16     10.26 o 
   0   8  10      138.38      116.02      6.11 o 
   1   8  10      646.01      621.68      9.28 o 
   2   8  10      172.09      154.79      4.68 o 
   3   8  10      176.98      139.06      4.82 o 
   4   8  10       56.37       68.22      3.79 o 
   5   8  10      272.19      263.83      6.38 o 
   6   8  10      174.87      161.51      5.25 o 
   7   8  10       76.04       68.85      3.85 o 
   8   8  10        0.63       -3.53      2.35 o 
   9   8  10        9.91       16.41      3.29 o 
  10   8  10        0.11        0.18      2.58 o 
  11   8  10      240.01      246.55      7.33 o 
  12   8  10      179.19      209.67      7.53 o 
  13   8  10        9.06        7.29      7.29 o 
   1   9  10      119.10      116.31      4.51 o 
   2   9  10        0.76       -2.90      1.93 o 
   3   9  10       63.76       45.10      4.04 o 
   4   9  10      215.16      193.39      5.95 o 
   5   9  10      199.71      182.52      5.85 o 
   6   9  10      193.09      171.67      5.50 o 
   7   9  10       23.97       32.83      3.64 o 
   8   9  10       20.27       18.18      3.29 o 
   9   9  10        1.43        2.77      2.58 o 
  10   9  10        2.57        6.38      3.17 o 
  11   9  10        9.08       13.70      3.88 o 
   0  10  10      201.97      210.75      8.13 o 
   1  10  10       16.74       14.48      2.93 o 
   2  10  10        0.63       -1.74      2.49 o 
   3  10  10       35.90       38.13      4.04 o 
   4  10  10        2.33        1.56      2.76 o 
   5  10  10       22.04       20.32      3.41 o 
   6  10  10       53.53       51.33      6.02 o 
   7  10  10        9.24        7.93      3.52 o 
   8  10  10       90.88      100.26      6.20 o 
   9  10  10       42.97       45.32      6.41 o 
  10  10  10        4.84       10.77      7.00 o 
   1  11  10       20.27       21.16      3.56 o 
   2  11  10        2.02        7.81      4.35 o 
   3  11  10       16.64       13.11      3.86 o 
   4  11  10        6.44        3.24      3.29 o 
   5  11  10       85.39       78.39      5.26 o 
   6  11  10       13.57       15.19      3.72 o 
   7  11  10        1.57        0.51      4.03 o 
   8  11  10        8.64       10.94      9.12 o 
   0  12  10       13.59       11.36      4.83 o 
   1  12  10        6.25        6.86      3.86 o 
   2  12  10        4.17        0.91      3.65 o 
   3  12  10        6.30       11.24      4.42 o 
   4  12  10      113.70      117.50     12.20 o 
   5  12  10       42.27       40.11     12.76 o 
   1   1  11      296.35      337.50      4.44 o 
   2   1  11       14.99       12.52      1.03 o 
   3   1  11      157.11      172.14      2.47 o 
   4   1  11      227.27      257.16      3.18 o 
   5   1  11     1378.65     1382.77     11.35 o 
   6   1  11        8.57        8.49      1.10 o 
   7   1  11      261.03      296.82      3.78 o 
   8   1  11      373.10      409.12      5.05 o 
   9   1  11      135.38      135.96      3.01 o 
  10   1  11      122.56      115.31      3.11 o 
  11   1  11      389.83      425.45      5.74 o 
  12   1  11       56.94       51.25      2.52 o 
  13   1  11       51.95       47.61      2.84 o 
  14   1  11      127.02      131.83      4.52 o 
  15   1  11        4.87        7.02      2.93 o 
  16   1  11       30.50       35.37      5.18 o 
   0   2  11     1463.87     1433.18     18.39 o 
   1   2  11      116.28      115.00      2.64 o 
   2   2  11     2581.60     2651.82     22.41 o 
   3   2  11      547.24      513.16      5.36 o 
   4   2  11       70.54       82.22      1.87 o 
   5   2  11       93.40       96.20      2.06 o 
   6   2  11      610.95      636.06      6.51 o 
   7   2  11       28.76       34.51      1.69 o 
   8   2  11      283.28      301.49      4.21 o 
   9   2  11      927.85      976.83     10.00 o 
  10   2  11       62.50       63.07      2.61 o 
  11   2  11      888.64      909.31      9.88 o 
  12   2  11      375.76      417.36      6.46 o 
  13   2  11      166.99      156.77      4.56 o 
  14   2  11        1.06        0.41      2.42 o 
  15   2  11       51.79       53.68      3.90 o 
  16   2  11       15.38        7.56      3.94 o 
   1   3  11      533.53      573.28      6.38 o 
   2   3  11      322.09      353.07      4.58 o 
   3   3  11      195.57      182.70      3.20 o 
   4   3  11      269.48      314.05      4.38 o 
   5   3  11       50.74       55.17      1.94 o 
   6   3  11       70.20       80.17      2.21 o 
   7   3  11      726.23      730.03      7.58 o 
   8   3  11       66.85       72.21      2.42 o 
   9   3  11      364.67      416.48      5.39 o 
  10   3  11      415.71      396.39      5.81 o 
  11   3  11      101.34      102.55      3.75 o 
  12   3  11      237.14      259.22      5.95 o 
  13   3  11       11.68       11.28      2.58 o 
  14   3  11       87.68       90.05      4.60 o 
  15   3  11       34.62       41.62      7.26 o 
  16   3  11       16.27       28.99      5.69 o 
   0   4  11      376.02      401.07      8.32 o 
   1   4  11     1439.12     1470.94     13.60 o 
   2   4  11      227.47      193.07      3.37 o 
   3   4  11        2.90        0.51      1.31 o 
   4   4  11     1362.28     1297.24     13.19 o 
   5   4  11       14.89       10.61      1.54 o 
   6   4  11       61.88       78.78      3.27 o 
   7   4  11       36.91       34.38      2.56 o 
   8   4  11       91.30       90.52      3.48 o 
   9   4  11      983.15      954.38     11.85 o 
  10   4  11      103.32      105.78      4.08 o 
  11   4  11      173.00      131.66      5.01 o 
  12   4  11      226.19      256.42      6.69 o 
  13   4  11      297.66      317.93      7.67 o 
  14   4  11       35.99       38.87      3.57 o 
  15   4  11        4.61        8.06      3.24 o 
   1   5  11       95.84       93.88      3.36 o 
   2   5  11       17.54       15.24      1.89 o 
   3   5  11      313.02      298.86      5.47 o 
   4   5  11        1.31       -0.17      1.45 o 
   5   5  11       55.78       57.41      2.54 o 
   6   5  11        3.15        1.63      1.62 o 
   7   5  11      328.43      326.16      6.28 o 
   8   5  11        7.09        8.86      2.11 o 
   9   5  11       31.65       33.50      2.91 o 
  10   5  11      660.47      619.05      9.98 o 
  11   5  11       53.94       55.75      6.39 o 
  12   5  11        0.38       -2.32      2.42 o 
  13   5  11        9.22       10.94      2.98 o 
  14   5  11        0.13        1.46      2.65 o 
  15   5  11       47.44       52.24      6.59 o 
   0   6  11      187.58      174.35      7.18 o 
   1   6  11      698.79      668.15      9.02 o 
   2   6  11     1545.22     1452.31     16.15 o 
   3   6  11     1402.41     1331.37     16.40 o 
   4   6  11      136.28      136.69      4.15 o 
   5   6  11      270.68      291.68      6.31 o 
   6   6  11       29.18       34.17      2.67 o 
   7   6  11        0.12        0.07      2.13 o 
   8   6  11      101.58      110.40      4.39 o 
   9   6  11        7.14        3.86      2.29 o 
  10   6  11       12.81       13.15      2.80 o 
  11   6  11        7.41        0.97      3.01 o 
  12   6  11        3.43        3.22      4.78 o 
  13   6  11        6.06        3.79      3.13 o 
  14   6  11        4.46        2.06      3.49 o 
   1   7  11       49.28       40.59      2.93 o 
   2   7  11      568.09      628.86      9.09 o 
   3   7  11      467.44      482.88      7.79 o 
   4   7  11      251.45      249.77      6.06 o 
   5   7  11       32.65       26.10      2.91 o 
   6   7  11      139.88      134.81      4.82 o 
   7   7  11      144.25      147.21      7.04 o 
   8   7  11        2.03        0.14      2.21 o 
   9   7  11       60.63       59.27      5.58 o 
  10   7  11      124.12      133.58      6.79 o 
  11   7  11       15.51       12.40      3.26 o 
  12   7  11        3.92        1.52      3.13 o 
  13   7  11      286.92      294.18      9.41 o 
   0   8  11       66.44       55.84      4.59 o 
   1   8  11       34.77       36.17      3.21 o 
   2   8  11       85.88       81.33      3.79 o 
   3   8  11      488.78      432.09      8.52 o 
   4   8  11      126.37      116.46      4.74 o 
   5   8  11       48.43       49.38      3.61 o 
   6   8  11       10.27        7.74      2.68 o 
   7   8  11       58.38       74.33      3.96 o 
   8   8  11       10.04       12.76      2.91 o 
   9   8  11       20.60       23.29      3.41 o 
  10   8  11      109.74      118.50      5.56 o 
  11   8  11       27.03       34.54      3.93 o 
  12   8  11       18.75       22.33      6.18 o 
   1   9  11       11.03       11.41      2.40 o 
   2   9  11        8.36        9.92      2.19 o 
   3   9  11        8.66        5.23      3.20 o 
   4   9  11      110.59      105.62      4.86 o 
   5   9  11      142.39      128.09      5.17 o 
   6   9  11       41.27       48.19      3.85 o 
   7   9  11       34.87       30.94      3.26 o 
   8   9  11        0.32        5.21      3.17 o 
   9   9  11       31.96       36.41      5.16 o 
  10   9  11      178.28      187.37      6.97 o 
  11   9  11        0.58        1.22      4.03 o 
   0  10  11       20.42       15.56      6.32 o 
   1  10  11        0.90       -1.89      2.36 o 
   2  10  11       15.71       17.36      3.67 o 
   3  10  11        3.12        4.06      2.61 o 
   4  10  11        0.10       -3.17      2.49 o 
   5  10  11       58.51       51.10      4.35 o 
   6  10  11        5.54       11.77      2.91 o 
   7  10  11       22.43       28.36      3.94 o 
   8  10  11        3.35        5.30      3.68 o 
   9  10  11       18.67       31.06      7.65 o 
   1  11  11       74.70       89.00      5.48 o 
   2  11  11        1.24       -1.51      3.07 o 
   3  11  11       32.63       32.48      4.17 o 
   4  11  11       22.40       26.92      4.01 o 
   5  11  11        1.02       -0.85      4.89 o 
   6  11  11        0.07       -0.51      4.03 o 
   7  11  11       62.64       76.32      7.68 o 
   0  12  11       93.62      107.64     18.23 o 
   1  12  11        0.97        5.99      4.49 o 
   2  12  11       30.94       43.85      6.14 o 
   4  12  11        6.55        3.65      9.12 o 
   0   0  12     1764.28     1993.92     39.30 o 
   1   0  12       18.34       11.63      2.37 o 
   2   0  12      120.36      134.70      5.00 o 
   3   0  12     2142.66     2288.08     31.44 o 
   4   0  12     2900.24     3001.82     40.56 o 
   5   0  12     2012.75     1923.59     23.93 o 
   6   0  12       27.94       22.30      2.27 o 
   7   0  12       43.20       47.05      2.85 o 
   8   0  12      608.24      642.85     10.13 o 
   9   0  12      195.57      222.85      5.39 o 
  10   0  12        3.33        1.15      2.63 o 
  11   0  12      194.80      227.78      8.16 o 
  12   0  12      121.28      107.51      6.32 o 
  13   0  12      284.09      282.16     13.49 o 
  14   0  12        2.03        1.82      5.16 o 
  15   0  12       52.31       62.77      8.31 o 
  16   0  12       14.25        5.47      9.12 o 
   1   1  12     1596.15     1722.25     16.17 o 
   2   1  12      117.87      120.82      2.86 o 
   3   1  12        1.40       -0.98      1.25 o 
   4   1  12        3.22        5.40      1.51 o 
   5   1  12      152.94      153.64      3.01 o 
   6   1  12       84.62       96.36      2.55 o 
   7   1  12       39.62       44.98      2.10 o 
   8   1  12      399.28      433.51      6.28 o 
   9   1  12      136.44      147.50      3.71 o 
  10   1  12        9.87        6.22      1.76 o 
  11   1  12        1.23        0.10      1.69 o 
  12   1  12        8.80       11.36      2.22 o 
  13   1  12       10.21       11.28      2.72 o 
  14   1  12      114.08      129.07      6.18 o 
  15   1  12      170.93      173.38      7.15 o 
  16   1  12        6.35        0.00      9.12 o 
   0   2  12      798.38      754.01     10.99 o 
   1   2  12        4.21        8.24      1.26 o 
   2   2  12        3.41       14.65      1.31 o 
   3   2  12       18.33       29.10      1.64 o 
   4   2  12       74.23       74.77      2.67 o 
   5   2  12       45.43       48.41      1.96 o 
   6   2  12      136.33      142.83      3.16 o 
   7   2  12      297.90      317.67      5.03 o 
   8   2  12      347.84      348.57      5.46 o 
   9   2  12      935.45      927.77     11.12 o 
  10   2  12      194.79      198.24      4.62 o 
  11   2  12       24.76       25.57      2.31 o 
  12   2  12      575.66      600.35      9.58 o 
  13   2  12       50.54       60.50      3.66 o 
  14   2  12      146.50      157.21      6.33 o 
  15   2  12        4.43        2.35      3.47 o 
  16   2  12       56.40       60.16      9.12 o 
   1   3  12        0.39        0.20      1.22 o 
   2   3  12      378.53      395.86      5.07 o 
   3   3  12      384.94      396.09      5.13 o 
   4   3  12      101.20      102.50      2.67 o 
   5   3  12       17.61       19.15      1.64 o 
   6   3  12      171.99      175.37      3.72 o 
   7   3  12      546.68      566.35      7.37 o 
   8   3  12      140.28      153.57      4.00 o 
   9   3  12      480.15      539.77      7.88 o 
  10   3  12       47.39       43.04      3.05 o 
  11   3  12        9.94        6.78      2.29 o 
  12   3  12      175.03      214.07      6.04 o 
  13   3  12      119.12      125.21      5.27 o 
  14   3  12        5.51        8.57      2.65 o 
  15   3  12       78.97       75.26      5.17 o 
   0   4  12       15.33       10.57      2.04 o 
   1   4  12      259.98      277.73      4.87 o 
   2   4  12       74.95       58.79      2.81 o 
   3   4  12      128.64      122.21      3.06 o 
   4   4  12       91.14       80.20      2.72 o 
   5   4  12      685.03      684.33      8.21 o 
   6   4  12      249.02      261.02      5.07 o 
   7   4  12       73.92       68.16      3.81 o 
   8   4  12      188.03      206.58      4.74 o 
   9   4  12        7.23        9.12      2.05 o 
  10   4  12       24.76       31.47      2.91 o 
  11   4  12        6.64        4.77      2.53 o 
  12   4  12       41.91       50.95      3.66 o 
  13   4  12       98.91      103.68      5.54 o 
  14   4  12        2.85        1.82      2.85 o 
  15   4  12       48.60       44.27      5.55 o 
   1   5  12      672.73      627.61      8.37 o 
   2   5  12      446.53      427.97      7.97 o 
   3   5  12      274.31      307.09      5.90 o 
   4   5  12      408.80      400.58      6.76 o 
   5   5  12      174.19      165.92      5.16 o 
   6   5  12        8.23        6.13      2.89 o 
   7   5  12        2.41        1.45      1.96 o 
   8   5  12      189.71      165.99      4.44 o 
   9   5  12      102.91       99.43      3.89 o 
  10   5  12       26.09       27.70      3.42 o 
  11   5  12       49.77       48.20      4.47 o 
  12   5  12      108.57      104.66      4.92 o 
  13   5  12       27.60       22.26      3.41 o 
  14   5  12        8.90       10.51      3.06 o 
   0   6  12     2006.84     1814.78     35.43 o 
   1   6  12      790.10      829.18     11.55 o 
   2   6  12      108.21      102.53      6.80 o 
   3   6  12     1135.71     1189.52     13.84 o 
   4   6  12      278.56      247.54      5.41 o 
   5   6  12      363.07      374.94      7.80 o 
   6   6  12        0.01       -2.07      1.96 o 
   7   6  12       35.18       27.98      2.61 o 
   8   6  12        8.24       14.77      2.61 o 
   9   6  12       13.92       10.73      2.55 o 
  10   6  12       41.61       39.21      3.98 o 
  11   6  12       19.28       25.24      5.08 o 
  12   6  12        5.62        0.43      2.85 o 
  13   6  12        1.18       -2.65      2.93 o 
  14   6  12        7.86        0.66      5.00 o 
   1   7  12      214.78      247.77      6.20 o 
   2   7  12        5.75        1.03      1.89 o 
   3   7  12       74.49       61.80      3.88 o 
   4   7  12        5.11        5.91      2.29 o 
   5   7  12      243.52      225.71      8.17 o 
   6   7  12        1.08        0.49      2.21 o 
   7   7  12      181.62      186.55      5.44 o 
   8   7  12        2.98        7.79      2.58 o 
   9   7  12        2.52        0.33      2.46 o 
  10   7  12        0.94        0.49      2.72 o 
  11   7  12        0.09       -3.97      2.85 o 
  12   7  12        8.66        9.42      4.03 o 
  13   7  12        8.72        8.55      4.83 o 
   0   8  12      148.68      130.63      6.47 o 
   1   8  12       16.14       21.59      2.50 o 
   2   8  12        0.56       -1.42      2.34 o 
   3   8  12      173.99      158.17      5.44 o 
   4   8  12      258.24      229.94      6.14 o 
   5   8  12        0.00        1.41      2.42 o 
   6   8  12        0.40        2.17      2.34 o 
   7   8  12        0.70       -1.34      2.34 o 
   8   8  12       90.04       88.85      4.66 o 
   9   8  12        5.22        8.73      2.96 o 
  10   8  12        6.97        2.09      2.79 o 
  11   8  12       20.90       32.07      4.63 o 
  12   8  12      127.75      121.30      8.29 o 
   1   9  12       19.16       20.36      2.63 o 
   2   9  12       19.15       18.33      2.96 o 
   3   9  12        7.96        8.12      2.55 o 
   4   9  12        8.65        7.26      2.74 o 
   5   9  12        0.49       -0.08      2.55 o 
   6   9  12        2.83        4.46      2.68 o 
   7   9  12       70.98       70.92      4.33 o 
   8   9  12        5.58       13.23      3.23 o 
   9   9  12        3.52        7.28      3.67 o 
  10   9  12       16.19       15.23      4.31 o 
   0  10  12      156.68      178.63      7.89 o 
   1  10  12       36.99       52.89      3.79 o 
   2  10  12       36.66       21.67      3.46 o 
   3  10  12       12.30       11.35      2.90 o 
   4  10  12       80.43       82.49      4.66 o 
   5  10  12       60.66       53.19      4.24 o 
   6  10  12       10.76       13.26      3.10 o 
   7  10  12        1.24        6.91      3.15 o 
   8  10  12      118.00      145.11      7.23 o 
   9  10  12      134.34      150.59     30.99 o 
   1  11  12       28.81       30.42      3.62 o 
   2  11  12        8.12        3.79      3.41 o 
   3  11  12       19.34       17.14      3.64 o 
   4  11  12        1.05        4.93      3.29 o 
   5  11  12       36.97       45.99      7.49 o 
   6  11  12        3.06        6.58      4.74 o 
   1  12  12       11.83       27.35      7.29 o 
   1   1  13      169.09      159.95      3.50 o 
   2   1  13      212.77      221.00      4.15 o 
   3   1  13      554.39      581.80      7.61 o 
   4   1  13      273.96      281.34      5.15 o 
   5   1  13      594.05      593.87      7.84 o 
   6   1  13       69.21       72.26      2.93 o 
   7   1  13        7.19        3.42      1.77 o 
   8   1  13       62.86       62.36      3.49 o 
   9   1  13       86.35       99.19      4.25 o 
  10   1  13       16.40       10.76      2.53 o 
  11   1  13       18.75       16.50      2.65 o 
  12   1  13        3.45       -2.13      2.17 o 
  13   1  13        6.26       -2.60      2.81 o 
  14   1  13       48.89       44.77      5.26 o 
  15   1  13        5.97        3.04      5.69 o 
   0   2  13      360.85      353.05      7.87 o 
   1   2  13       46.84       56.27      2.45 o 
   2   2  13       71.49       73.01      2.70 o 
   3   2  13       53.42       61.39      2.55 o 
   4   2  13      214.97      221.16      4.44 o 
   5   2  13        3.77        4.17      1.45 o 
   6   2  13      415.05      475.00      6.84 o 
   7   2  13       35.25       46.82      2.68 o 
   8   2  13      455.54      479.98     10.02 o 
   9   2  13        1.60        5.38      2.53 o 
  10   2  13      177.03      191.11      5.89 o 
  11   2  13       46.21       53.95      3.99 o 
  12   2  13        2.81       -3.97      2.85 o 
  13   2  13       82.32       80.50      6.40 o 
  14   2  13        1.28        1.91      3.47 o 
  15   2  13       11.71       16.41      7.29 o 
   1   3  13        9.61       15.18      2.00 o 
   2   3  13      230.29      225.02      4.26 o 
   3   3  13       12.06       14.44      1.61 o 
   4   3  13        8.01        9.20      1.46 o 
   5   3  13        9.16        8.04      1.46 o 
   6   3  13       15.72       16.67      2.13 o 
   7   3  13        4.67        4.86      2.13 o 
   8   3  13      369.13      398.60      6.59 o 
   9   3  13      172.14      187.72      5.63 o 
  10   3  13      610.52      592.56     11.10 o 
  11   3  13        6.54        8.78      3.31 o 
  12   3  13      170.27      161.72      7.40 o 
  13   3  13       33.60       29.21      4.15 o 
  14   3  13        3.67        7.23      3.70 o 
   0   4  13       84.89       91.07      5.53 o 
   1   4  13        2.06        4.74      1.52 o 
   2   4  13       79.81       87.50      3.08 o 
   3   4  13        1.76        1.11      1.40 o 
   4   4  13       14.71       12.56      1.64 o 
   5   4  13      123.88      121.25      3.25 o 
   6   4  13       37.06       49.15      2.63 o 
   7   4  13      104.81      109.99      4.03 o 
   8   4  13      124.81      141.99      4.35 o 
   9   4  13      229.89      201.69      5.00 o 
  10   4  13        0.03       -0.21      2.54 o 
  11   4  13       96.98      118.43      4.79 o 
  12   4  13       62.45       47.75      5.87 o 
  13   4  13      244.48      248.58      7.58 o 
  14   4  13      207.08      210.85      8.48 o 
   1   5  13      145.49      159.51      3.98 o 
   2   5  13      495.30      508.32      7.56 o 
   3   5  13       67.62       67.19      3.08 o 
   4   5  13     2333.11     2323.77     23.53 o 
   5   5  13        4.07        6.45      2.27 o 
   6   5  13      142.12      144.65      4.66 o 
   7   5  13      201.08      197.36      5.20 o 
   8   5  13        5.36        2.66      2.21 o 
   9   5  13       79.66       74.95      3.69 o 
  10   5  13        1.65       -0.81      3.14 o 
  11   5  13        2.67       -2.10      2.65 o 
  12   5  13        0.38        1.54      3.71 o 
  13   5  13       28.48       30.79      3.68 o 
  14   5  13       11.63       11.85      5.80 o 
   0   6  13      481.13      434.15     10.79 o 
   1   6  13       55.17       54.24      3.12 o 
   2   6  13      844.22      834.75     11.57 o 
   3   6  13      369.53      385.55      7.19 o 
   4   6  13      257.97      227.53      6.30 o 
   5   6  13       18.26       18.85      2.80 o 
   6   6  13        8.45        8.87      2.42 o 
   7   6  13       66.61       58.22      3.74 o 
   8   6  13       19.31       20.73      2.88 o 
   9   6  13        0.19       -2.17      2.21 o 
  10   6  13       10.78        4.66      3.52 o 
  11   6  13        0.31       -1.82      2.69 o 
  12   6  13        0.08       -4.08      2.85 o 
  13   6  13       18.01       24.55      4.03 o 
   1   7  13     1367.02     1322.31     19.17 o 
   2   7  13      265.55      255.19      8.39 o 
   3   7  13      148.52      140.08      4.45 o 
   4   7  13       42.73       33.06      2.86 o 
   5   7  13        7.20       10.35      2.55 o 
   6   7  13      248.92      249.27      6.14 o 
   7   7  13       70.32       80.08      4.19 o 
   8   7  13        6.23        6.53      2.72 o 
   9   7  13        0.43        1.06      2.39 o 
  10   7  13        2.42        6.98      3.52 o 
  11   7  13        0.54        5.98      4.47 o 
  12   7  13        2.17        8.69      4.83 o 
   0   8  13       11.47       24.38      3.95 o 
   1   8  13      223.55      201.33      5.30 o 
   2   8  13        0.70       -1.53      2.29 o 
   3   8  13       19.45       16.37      3.62 o 
   4   8  13      147.17      136.24      5.27 o 
   5   8  13        0.06        0.23      2.39 o 
   6   8  13       13.06       13.48      2.74 o 
   7   8  13        0.89        4.20      2.49 o 
   8   8  13       19.60       11.94      2.91 o 
   9   8  13        0.64        1.32      2.72 o 
  10   8  13        3.33       -1.23      2.88 o 
  11   8  13       66.46       86.60      7.22 o 
   1   9  13        0.18       -0.88      2.76 o 
   2   9  13       15.43       10.19      2.68 o 
   3   9  13       49.61       51.82      3.85 o 
   4   9  13       21.79       18.96      2.94 o 
   5   9  13        2.35        4.18      2.83 o 
   6   9  13       17.11       16.51      3.15 o 
   7   9  13       45.34       55.04      4.03 o 
   8   9  13        3.66        1.24      2.68 o 
   9   9  13       35.01       47.82      5.69 o 
  10   9  13       42.59       54.51      8.63 o 
   0  10  13        7.67       10.07      3.82 o 
   1  10  13        1.63        0.14      2.40 o 
   2  10  13        0.05       -3.92      2.61 o 
   3  10  13       30.95       32.84      3.79 o 
   4  10  13        5.47        7.06      3.00 o 
   5  10  13        7.17        5.68      3.05 o 
   6  10  13       13.81        9.85      4.08 o 
   7  10  13       96.75      100.88      6.89 o 
   8  10  13       46.85       70.63     12.78 o 
   1  11  13        7.09        7.47      3.09 o 
   2  11  13       31.22       20.55      4.35 o 
   3  11  13        0.35        3.88      3.52 o 
   4  11  13        6.62        4.83      5.71 o 
   5  11  13        4.65        9.12      4.74 o 
   0   0  14      534.01      663.60     16.61 o 
   1   0  14        7.55       11.14      2.39 o 
   2   0  14     1292.48     1304.95     19.99 o 
   3   0  14      621.93      681.16     12.28 o 
   4   0  14        4.08        1.16      2.63 o 
   5   0  14       60.00       49.22      3.75 o 
   6   0  14       24.56       23.24      2.90 o 
   7   0  14       47.29       56.87      4.83 o 
   8   0  14      103.77      138.34      6.96 o 
   9   0  14      489.32      482.30     14.42 o 
  10   0  14      179.20      184.60      7.50 o 
  11   0  14      169.83      159.29      7.72 o 
  12   0  14       55.61       58.42      5.20 o 
  13   0  14        4.98        1.90      3.94 o 
  14   0  14       60.42       52.33     12.76 o 
  15   0  14       24.27       34.64     10.94 o 
   1   1  14       21.97       20.48      1.98 o 
   2   1  14      713.96      781.55      9.55 o 
   3   1  14      634.35      721.83      8.97 o 
   4   1  14      158.49      176.26      4.15 o 
   5   1  14      288.79      290.46      5.07 o 
   6   1  14       42.73       48.83      2.50 o 
   7   1  14       85.86       95.96      3.90 o 
   8   1  14        8.59        6.58      2.32 o 
   9   1  14      187.63      190.66      5.38 o 
  10   1  14      262.59      271.53      6.83 o 
  11   1  14        5.84        9.73      2.72 o 
  12   1  14        0.49       -1.41      2.93 o 
  13   1  14        3.29        5.05      3.34 o 
  14   1  14        4.66        2.83      3.94 o 
  15   1  14       56.45       49.22     12.76 o 
   0   2  14       32.50       35.49      2.90 o 
   1   2  14       66.96       60.88      2.70 o 
   2   2  14        7.68        8.86      1.53 o 
   3   2  14       13.08       14.49      1.89 o 
   4   2  14        0.01       -0.08      1.39 o 
   5   2  14      165.13      182.42      4.23 o 
   6   2  14      108.19      103.55      3.85 o 
   7   2  14      577.10      600.18      8.91 o 
   8   2  14      224.40      221.97      5.76 o 
   9   2  14       41.53       54.49      3.78 o 
  10   2  14       72.67       87.07      4.62 o 
  11   2  14      191.39      195.33      6.50 o 
  12   2  14        1.19       -0.47      2.93 o 
  13   2  14        1.75       -1.82      3.09 o 
  14   2  14        0.00        0.00      3.34 o 
  15   2  14       68.52       87.51     14.58 o 
   1   3  14       45.34       41.32      2.35 o 
   2   3  14      169.13      166.99      4.24 o 
   3   3  14       20.76       24.23      1.99 o 
   4   3  14        0.30       -1.63      2.22 o 
   5   3  14       41.26       45.08      3.54 o 
   6   3  14       12.66       10.36      2.90 o 
   7   3  14      118.00       95.52      4.25 o 
   8   3  14      161.54      169.04      5.37 o 
   9   3  14      102.05       95.66      4.81 o 
  10   3  14     1000.75      973.77     15.73 o 
  11   3  14      503.40      515.21     10.55 o 
  12   3  14        0.06        2.52      3.34 o 
  13   3  14       89.46       81.56      6.05 o 
  14   3  14       16.84       22.75      5.05 o 
   0   4  14        5.91        8.41      3.17 o 
   1   4  14        1.22       -0.78      1.88 o 
   2   4  14      695.81      684.04     10.51 o 
   3   4  14       11.54        8.20      2.23 o 
   4   4  14        1.12        1.96      2.03 o 
   5   4  14      682.13      723.97     11.32 o 
   6   4  14       95.84      102.14      5.56 o 
   7   4  14      378.61      381.66      8.48 o 
   8   4  14       17.06       15.93      2.58 o 
   9   4  14       82.44       77.14      5.96 o 
  10   4  14        9.84       13.71      3.13 o 
  11   4  14       94.94       94.37      5.03 o 
  12   4  14      146.03      136.61     11.32 o 
  13   4  14      276.26      260.07      8.88 o 
  14   4  14       47.80       56.44      8.20 o 
   1   5  14      332.17      329.19      5.94 o 
   2   5  14        3.66        3.58      2.01 o 
   3   5  14      270.23      308.85      6.61 o 
   4   5  14      575.31      589.24     11.47 o 
   5   5  14       21.85       23.01      3.13 o 
   6   5  14      114.94      109.85      6.43 o 
   7   5  14       99.30       88.67      4.94 o 
   8   5  14        1.98       -1.92      2.69 o 
   9   5  14        4.19        4.50      2.85 o 
  10   5  14        1.98        2.21      3.09 o 
  11   5  14        1.08        0.23      5.64 o 
  12   5  14       14.51       18.64      4.03 o 
  13   5  14       13.95       16.41      4.49 o 
   0   6  14       22.83       15.71      4.83 o 
   1   6  14     2712.90     2622.34     26.68 o 
   2   6  14      444.89      431.34      7.70 o 
   3   6  14        2.86       -0.36      2.29 o 
   4   6  14      216.38      233.42      6.42 o 
   5   6  14      100.03       94.91      4.60 o 
   6   6  14       14.60       12.60      2.88 o 
   7   6  14        0.17       -0.20      2.69 o 
   8   6  14        1.19       -4.04      2.69 o 
   9   6  14        9.00        2.79      3.37 o 
  10   6  14        0.02       -3.00      3.09 o 
  11   6  14        0.29        2.01      3.75 o 
  12   6  14        0.01        6.38      5.16 o 
   1   7  14      213.65      197.97      5.60 o 
   2   7  14        6.49        6.62      2.80 o 
   3   7  14      167.71      149.72      7.00 o 
   4   7  14       92.97       86.77      4.92 o 
   5   7  14       92.07      105.27      5.16 o 
   6   7  14        4.33        5.56      2.65 o 
   7   7  14       28.84       21.46      3.68 o 
   8   7  14       17.89       16.75      5.14 o 
   9   7  14        0.00       -4.25      2.83 o 
  10   7  14        5.38        4.33      3.68 o 
  11   7  14       57.08       52.59      7.00 o 
   0   8  14       63.21       80.14      6.96 o 
   1   8  14       98.85       82.69      4.46 o 
   2   8  14       73.36       68.29      3.89 o 
   3   8  14       13.60       15.35      2.74 o 
   4   8  14       15.34       19.28      2.91 o 
   5   8  14        0.49        1.29      2.34 o 
   6   8  14        1.11       -0.27      2.34 o 
   7   8  14      128.78      135.67      7.49 o 
   8   8  14       14.43       15.58      3.09 o 
   9   8  14       10.77       14.50      3.86 o 
  10   8  14       18.03       17.24     13.67 o 
   1   9  14        1.50        2.29      2.45 o 
   2   9  14       64.39       56.90      4.50 o 
   3   9  14       17.31       22.24      3.20 o 
   4   9  14        8.56        6.51      2.68 o 
   5   9  14        2.44        3.16      2.61 o 
   6   9  14      132.03      127.43      7.11 o 
   7   9  14        0.15       -3.62      2.41 o 
   8   9  14       15.53       16.02      3.72 o 
   9   9  14       31.99       40.38      5.09 o 
   0  10  14       19.78       20.05      3.90 o 
   1  10  14        5.23        5.29      2.82 o 
   2  10  14       12.47       10.89      3.16 o 
   3  10  14        1.55       -0.92      2.68 o 
   4  10  14        0.55       -0.44      3.16 o 
   5  10  14       33.59       31.38      3.67 o 
   6  10  14        0.00        6.74      3.52 o 
   7  10  14       48.10       54.79      5.53 o 
   1  11  14       65.15       63.32      5.23 o 
   2  11  14       59.61       68.00      5.23 o 
   3  11  14        0.25       -2.84      4.03 o 
   4  11  14        0.04        1.07      4.27 o 
   1   1  15      104.56      100.02      3.42 o 
   2   1  15       55.29       58.29      2.77 o 
   3   1  15       62.75       65.15      2.85 o 
   4   1  15        8.29        7.19      1.80 o 
   5   1  15       34.20       26.01      2.11 o 
   6   1  15        8.45       14.60      2.76 o 
   7   1  15      583.94      613.24      9.29 o 
   8   1  15        6.35        9.64      2.53 o 
   9   1  15       15.70       17.74      2.72 o 
  10   1  15      237.75      240.73      6.23 o 
  11   1  15       71.14       69.96      4.35 o 
  12   1  15        4.11        1.72      2.85 o 
  13   1  15       22.11       24.88      4.27 o 
  14   1  15        0.53        3.04      5.69 o 
   0   2  15      145.53      136.52      5.35 o 
   1   2  15       35.98       30.60      2.11 o 
   2   2  15      125.19      117.53      4.22 o 
   3   2  15        5.03        7.97      1.79 o 
   4   2  15      704.65      712.08      9.18 o 
   5   2  15        4.11        4.79      1.93 o 
   6   2  15       74.87       79.19      3.38 o 
   7   2  15       17.87       16.41      3.72 o 
   8   2  15      146.45      159.98      5.53 o 
   9   2  15      709.76      704.00     12.44 o 
  10   2  15       55.20       51.25      3.78 o 
  11   2  15       79.81       73.86      4.85 o 
  12   2  15       11.24       17.01      3.95 o 
  13   2  15        6.04        3.91      3.47 o 
  14   2  15        5.26        1.62      4.68 o 
   1   3  15       20.87       25.00      2.11 o 
   2   3  15       20.49       23.75      2.53 o 
   3   3  15      712.02      701.80      9.84 o 
   4   3  15       69.37       72.74      3.33 o 
   5   3  15       34.47       30.53      2.49 o 
   6   3  15        9.20        5.31      2.32 o 
   7   3  15       41.87       48.09      7.04 o 
   8   3  15        4.86        3.81      2.45 o 
   9   3  15      110.42      100.66      5.25 o 
  10   3  15      538.79      510.74     10.64 o 
  11   3  15      260.04      255.43      7.53 o 
  12   3  15       18.96       21.92      5.26 o 
  13   3  15      238.56      261.12      9.22 o 
  14   3  15        0.11       -6.56      4.38 o 
   0   4  15      329.68      315.70      9.66 o 
   1   4  15        0.35       -3.47      2.31 o 
   2   4  15      223.86      201.02      5.31 o 
   3   4  15      152.09      152.12      4.79 o 
   4   4  15       53.44       60.10      4.08 o 
   5   4  15      407.60      423.11      9.22 o 
   6   4  15       36.86       33.59      3.24 o 
   7   4  15       19.89       18.13      2.80 o 
   8   4  15       68.21       80.65      4.34 o 
   9   4  15       33.20       24.72      3.39 o 
  10   4  15        1.04       -0.20      2.69 o 
  11   4  15       29.55       36.91      3.98 o 
  12   4  15      240.42      263.90      9.47 o 
  13   4  15       16.26       13.36      7.88 o 
   1   5  15       46.22       40.22      3.16 o 
   2   5  15      575.36      624.94     11.01 o 
   3   5  15      766.01      809.76     13.18 o 
   4   5  15      347.61      342.48      8.40 o 
   5   5  15      127.85      124.63      5.64 o 
   6   5  15       31.71       27.59      3.39 o 
   7   5  15        2.41        0.00      2.56 o 
   8   5  15       29.36       39.01      3.86 o 
   9   5  15        4.48        2.31      2.90 o 
  10   5  15       16.10       13.56      3.82 o 
  11   5  15       80.75       70.53      9.32 o 
  12   5  15        8.73        6.38      4.94 o 
   0   6  15        0.58       11.85      4.51 o 
   1   6  15      112.13      122.26      5.30 o 
   2   6  15      268.55      267.63      6.69 o 
   3   6  15       71.77       63.53      3.84 o 
   4   6  15      179.88      185.03      6.74 o 
   5   6  15      183.97      173.57      6.74 o 
   6   6  15        5.57        1.50      2.85 o 
   7   6  15        2.86        5.36      2.85 o 
   8   6  15       35.25       30.31      3.98 o 
   9   6  15        7.28        2.91      3.13 o 
  10   6  15       36.42       42.06      4.95 o 
  11   6  15        2.92       -1.95      4.49 o 
   1   7  15      156.98      160.76      5.54 o 
   2   7  15       33.99       34.96      3.49 o 
   3   7  15        5.98        4.44      3.03 o 
   4   7  15       80.08       76.49      4.94 o 
   5   7  15      279.30      243.68     10.51 o 
   6   7  15       29.70       33.46      5.04 o 
   7   7  15        5.48        0.64      2.85 o 
   8   7  15        0.02        0.29      2.89 o 
   9   7  15       16.18       21.62      3.98 o 
  10   7  15        0.88        8.12      4.17 o 
   0   8  15      238.64      253.92     16.02 o 
   1   8  15       84.36       67.02      4.76 o 
   2   8  15       80.07       69.88      5.41 o 
   3   8  15        0.10        1.37      3.65 o 
   4   8  15       25.57       22.40      4.56 o 
   5   8  15       67.99       56.42      5.66 o 
   6   8  15        2.89        5.76      3.82 o 
   7   8  15       11.97       15.98      4.27 o 
   8   8  15        4.59        2.38      3.62 o 
   9   8  15       40.63       37.12      6.14 o 
   1   9  15        5.98        2.83      2.88 o 
   2   9  15       73.19       71.52      6.38 o 
   3   9  15       88.32       86.75      5.58 o 
   4   9  15       28.68       35.97      4.38 o 
   5   9  15        4.29        1.89      3.13 o 
   6   9  15       16.21       16.20      3.88 o 
   7   9  15        0.31       -4.61      3.82 o 
   8   9  15        4.42       -2.51      4.66 o 
   0  10  15      137.37      160.99     10.42 o 
   1  10  15       14.92       16.16      3.31 o 
   2  10  15       30.89       36.77      4.14 o 
   3  10  15       13.96       16.09      4.27 o 
   4  10  15        5.20        4.30      3.79 o 
   5  10  15        4.50        0.00      5.69 o 
   6  10  15       15.72       30.99     10.94 o 
   0   0  16        2.58       -0.36      3.03 o 
   1   0  16        0.72        2.01      2.15 o 
   2   0  16      378.95      411.28      9.25 o 
   3   0  16       45.20       44.94      3.65 o 
   4   0  16       26.64       28.47      3.42 o 
   5   0  16       46.55       64.25      4.83 o 
   6   0  16      816.73      843.85     15.26 o 
   7   0  16        3.64        1.96      2.80 o 
   8   0  16        0.92        2.15      4.38 o 
   9   0  16     1200.41     1228.48     32.29 o 
  10   0  16       59.59       50.93      5.31 o 
  11   0  16       55.98       66.32      5.90 o 
  12   0  16       17.83       15.55      3.94 o 
  13   0  16        0.02       -5.47      3.75 o 
   1   1  16      401.00      424.67      6.54 o 
   2   1  16        0.60       -0.86      1.60 o 
   3   1  16        5.18        2.43      1.69 o 
   4   1  16      235.58      212.25      6.19 o 
   5   1  16       38.23       35.28      2.40 o 
   6   1  16        0.61       -2.91      1.94 o 
   7   1  16      182.74      182.08      5.37 o 
   8   1  16      409.78      462.18      8.76 o 
   9   1  16       67.35       74.87      6.25 o 
  10   1  16        2.26        3.32      2.85 o 
  11   1  16       61.17       53.30      4.07 o 
  12   1  16       31.95       22.17      3.68 o 
  13   1  16        2.00       -2.57      3.02 o 
  14   1  16        0.55       -6.56      4.38 o 
   0   2  16       48.29       67.37      4.27 o 
   1   2  16      173.78      184.00      4.38 o 
   2   2  16       43.64       43.43      2.73 o 
   3   2  16       57.71       63.20      2.89 o 
   4   2  16       42.81       38.05      2.45 o 
   5   2  16      513.80      518.85      7.66 o 
   6   2  16        6.64        2.85      2.32 o 
   7   2  16       26.05       26.51      3.40 o 
   8   2  16       56.51       68.65      4.99 o 
   9   2  16       51.81       61.94      4.32 o 
  10   2  16       41.38       48.77      3.88 o 
  11   2  16        0.00        1.11      2.69 o 
  12   2  16        7.47       12.86      3.45 o 
  13   2  16       22.39       16.69      4.83 o 
   1   3  16        8.51        3.65      2.34 o 
   2   3  16        1.17        0.42      2.03 o 
   3   3  16      256.92      246.59      5.33 o 
   4   3  16       47.83       55.75      3.05 o 
   5   3  16       20.10       23.96      2.88 o 
   6   3  16        1.58        2.22      2.32 o 
   7   3  16       27.19       26.12      3.52 o 
   8   3  16       28.25       27.73      3.39 o 
   9   3  16        0.00        1.52      2.69 o 
  10   3  16      248.92      278.64      7.92 o 
  11   3  16       13.52       14.36      3.62 o 
  12   3  16       15.53       11.85      3.46 o 
  13   3  16        7.77        7.75      4.66 o 
   0   4  16        9.90        9.66      3.75 o 
   1   4  16        5.51        1.19      2.76 o 
   2   4  16        2.97        3.04      2.23 o 
   3   4  16      417.93      445.18      8.43 o 
   4   4  16      322.13      311.45      7.00 o 
   5   4  16      194.49      213.85      6.86 o 
   6   4  16       51.48       40.38      5.86 o 
   7   4  16       74.99       71.29      5.71 o 
   8   4  16        0.66       -2.01      2.56 o 
   9   4  16       25.77       23.04      3.82 o 
  10   4  16      117.09      130.58      5.87 o 
  11   4  16        0.74        3.05      2.93 o 
  12   4  16      167.00      187.35      7.94 o 
  13   4  16       22.29       25.52      9.12 o 
   1   5  16      283.61      286.33      8.82 o 
   2   5  16       34.24       27.99      3.06 o 
   3   5  16       22.03       22.03      3.06 o 
   4   5  16       76.17       58.79      4.23 o 
   5   5  16      113.81      100.48      5.17 o 
   6   5  16       28.79       33.31      5.15 o 
   7   5  16       89.54       84.72      4.94 o 
   8   5  16       44.01       39.16      4.10 o 
   9   5  16        0.00       -1.82      2.90 o 
  10   5  16        0.04       -2.60      3.09 o 
  11   5  16        8.02        9.52      4.03 o 
   0   6  16      225.58      190.30      8.58 o 
   1   6  16       54.40       60.85      3.66 o 
   2   6  16       95.62       90.08      4.53 o 
   3   6  16      217.27      204.08      5.84 o 
   4   6  16       67.68       63.62      5.63 o 
   5   6  16       26.51       15.54      3.52 o 
   6   6  16       39.15       32.61      4.10 o 
   7   6  16        2.79       -1.11      2.69 o 
   8   6  16        4.99        2.13      2.69 o 
   9   6  16        0.02       -4.27      2.85 o 
  10   6  16       17.71       15.35      3.82 o 
   1   7  16      102.19       83.11      4.60 o 
   2   7  16       28.46       28.19      3.29 o 
   3   7  16       18.59       17.30      3.68 o 
   4   7  16       12.32       11.85      3.24 o 
   5   7  16        0.14        4.38      3.26 o 
   6   7  16        7.18        1.59      4.95 o 
   7   7  16       55.40       53.12      6.41 o 
   8   7  16        5.67        0.14      3.34 o 
   9   7  16       45.19       56.53      8.42 o 
   0   8  16      123.35      117.87      7.50 o 
   1   8  16      160.75      171.86      7.88 o 
   2   8  16      137.40      123.15      6.43 o 
   3   8  16        0.28       -1.37      3.03 o 
   4   8  16        4.08        3.95      3.49 o 
   5   8  16       41.62       41.09      4.47 o 
   6   8  16        0.48        4.79      3.39 o 
   7   8  16        4.77        2.68      3.13 o 
   8   8  16       13.00       17.07      7.00 o 
   9   8  16       15.04       10.94      7.00 o 
   1   9  16       21.68       22.49      3.22 o 
   2   9  16        6.86        8.96      3.84 o 
   3   9  16        3.40        1.82      3.24 o 
   4   9  16        2.04        0.55      3.52 o 
   5   9  16       17.48       11.65      3.78 o 
   6   9  16       13.42       10.94      6.45 o 
   0  10  16       45.53       65.09      7.42 o 
   1  10  16       12.71        8.20      6.45 o 
   2  10  16       34.40       52.00      8.31 o 
   3  10  16       22.99       25.52      9.12 o 
   1   1  17       31.68       27.87      2.36 o 
   2   1  17      310.82      325.07      5.89 o 
   3   1  17        5.87        7.52      1.93 o 
   4   1  17        3.68        5.24      1.93 o 
   5   1  17       11.49       16.24      2.11 o 
   6   1  17       45.48       50.43      3.41 o 
   7   1  17       65.43       66.05      3.74 o 
   8   1  17        0.59        1.24      2.42 o 
   9   1  17       76.23       90.64      5.60 o 
  10   1  17      104.96      106.93      5.45 o 
  11   1  17       33.31       36.48      3.78 o 
  12   1  17       10.65        2.31      2.93 o 
  13   1  17        6.34        0.70      3.56 o 
   0   2  17      167.30      190.43      6.58 o 
   1   2  17        2.94        2.96      1.93 o 
   2   2  17        9.23       11.24      2.05 o 
   3   2  17        4.33        3.54      1.80 o 
   4   2  17      262.18      267.69      5.64 o 
   5   2  17        0.05        0.00      2.13 o 
   6   2  17       96.92      108.55      5.56 o 
   7   2  17      139.28      137.30      6.93 o 
   8   2  17        0.96       -1.52      2.69 o 
   9   2  17        3.24        5.15      2.85 o 
  10   2  17       12.93       14.31      3.24 o 
  11   2  17        9.89        9.32      3.48 o 
  12   2  17        0.69        0.31      2.93 o 
  13   2  17       17.17        2.43      5.69 o 
   1   3  17      120.42      131.37      4.68 o 
   2   3  17      137.71      144.33      5.01 o 
   3   3  17        8.20        5.63      2.45 o 
   4   3  17      797.49      808.20     12.30 o 
   5   3  17      461.23      451.49      8.56 o 
   6   3  17        5.28        8.68      2.53 o 
   7   3  17      104.96      103.05      5.56 o 
   8   3  17        0.04       -2.53      2.69 o 
   9   3  17       77.07       87.60      5.03 o 
  10   3  17       58.68       64.72      5.56 o 
  11   3  17        0.26        1.62      2.93 o 
  12   3  17       32.32       16.51      4.03 o 
   0   4  17      324.81      324.70     10.79 o 
   1   4  17      244.46      238.70      7.20 o 
   2   4  17      487.80      489.91      8.99 o 
   3   4  17       79.20       75.47      3.94 o 
   4   4  17      185.79      185.21      6.46 o 
   5   4  17        0.28        2.57      2.85 o 
   6   4  17       20.46       23.09      5.04 o 
   7   4  17        0.30        3.32      2.85 o 
   8   4  17        1.33        0.73      2.90 o 
   9   4  17       45.20       42.49      4.42 o 
  10   4  17       23.79       23.70      4.27 o 
  11   4  17       28.17       25.99      4.15 o 
   1   5  17       74.04       82.47      4.34 o 
   2   5  17      358.78      349.13      7.67 o 
   3   5  17       75.18       66.23      4.80 o 
   4   5  17        0.21       -1.25      3.16 o 
   5   5  17       12.52       12.88      3.13 o 
   6   5  17       24.79       26.08      3.68 o 
   7   5  17        5.68        5.94      2.93 o 
   8   5  17       74.98       78.55      5.08 o 
   9   5  17       13.81       13.88      3.65 o 
  10   5  17        1.37        2.09      3.47 o 
  11   5  17       24.54       20.05      9.12 o 
   0   6  17       21.29       12.37      5.25 o 
   1   6  17        5.91        0.73      2.65 o 
   2   6  17       93.09       73.81      4.17 o 
   3   6  17        0.56       -4.04      2.69 o 
   4   6  17      102.25       81.65      5.23 o 
   5   6  17       76.45       72.36      7.42 o 
   6   6  17        0.18       -1.50      2.85 o 
   7   6  17        6.61        6.29      2.93 o 
   8   6  17        2.81       -1.16      2.93 o 
   9   6  17       19.22       24.08      4.15 o 
  10   6  17        2.52       -1.82      5.47 o 
   1   7  17       12.12       14.44      3.16 o 
   2   7  17       63.00       61.37      4.53 o 
   3   7  17        0.02        1.82      3.03 o 
   4   7  17       42.95       35.67      4.10 o 
   5   7  17        7.12        7.13      3.52 o 
   6   7  17       92.52       83.11      5.45 o 
   7   7  17       20.73       20.00      3.98 o 
   8   7  17        0.22        2.10      4.83 o 
   9   7  17       12.47       18.73      7.00 o 
   0   8  17      114.21       96.57      7.22 o 
   1   8  17      101.20       88.53      4.75 o 
   2   8  17        0.74        3.90      3.36 o 
   3   8  17       38.54       43.77      4.38 o 
   4   8  17        3.26        2.55      3.72 o 
   5   8  17        0.13       -0.35      3.31 o 
   6   8  17        5.13       -0.63      3.52 o 
   7   8  17        8.78        7.74      5.05 o 
   8   8  17       19.75       38.28     12.76 o 
   1   9  17        1.33        4.89      3.68 o 
   2   9  17       44.51       56.31      5.99 o 
   3   9  17       13.74        8.55      4.83 o 
   4   9  17        0.15       -1.82      4.69 o 
   0   0  18       77.67       98.10      7.00 o 
   1   0  18       24.22       25.27      3.34 o 
   2   0  18        0.16       -1.22      2.39 o 
   3   0  18      112.05      141.26      5.87 o 
   4   0  18       13.25       14.87      3.34 o 
   5   0  18       77.36       77.00      5.55 o 
   6   0  18      136.37      138.52      7.22 o 
   7   0  18      249.08      269.93      9.66 o 
   8   0  18      339.98      342.16     10.73 o 
   9   0  18      173.15      203.26      9.08 o 
  10   0  18       60.85       83.14      6.61 o 
  11   0  18       59.30       63.59      8.20 o 
  12   0  18        0.32       -3.65      5.47 o 
   1   1  18        0.30       -1.14      1.93 o 
   2   1  18      144.58      152.98      4.21 o 
   3   1  18        1.92       -0.68      1.93 o 
   4   1  18        0.30       -0.91      1.93 o 
   5   1  18        8.53       10.81      2.19 o 
   6   1  18        0.12       -3.35      2.23 o 
   7   1  18      120.84      119.51      5.45 o 
   8   1  18       12.18        5.85      3.13 o 
   9   1  18       61.57       74.12      7.05 o 
  10   1  18      681.01      720.78     13.40 o 
  11   1  18        3.38       -0.38      2.93 o 
  12   1  18        3.66        1.25      3.32 o 
   0   2  18       20.90       21.61      3.34 o 
   1   2  18        1.38        0.65      1.99 o 
   2   2  18      211.34      224.78      7.58 o 
   3   2  18        8.54        7.08      2.21 o 
   4   2  18       37.38       39.78      2.91 o 
   5   2  18      325.03      333.58      7.37 o 
   6   2  18        0.19        0.16      2.33 o 
   7   2  18        0.57       -2.94      2.69 o 
   8   2  18       32.89       35.49      3.78 o 
   9   2  18       17.94       14.74      4.54 o 
  10   2  18       15.44       10.96      3.36 o 
  11   2  18        6.22        5.52      3.02 o 
  12   2  18        0.32        1.32      3.94 o 
   1   3  18        9.54        6.25      2.53 o 
   2   3  18      147.35      134.35      6.03 o 
   3   3  18       79.03       89.98      4.34 o 
   4   3  18      455.44      471.63     12.85 o 
   5   3  18       21.22       12.15      3.13 o 
   6   3  18       30.76       31.48      3.52 o 
   7   3  18        9.29        5.77      2.69 o 
   8   3  18        3.29        1.32      2.69 o 
   9   3  18       94.96       91.15      5.28 o 
  10   3  18        3.63       -1.25      3.22 o 
  11   3  18        0.48        2.73      5.00 o 
   0   4  18       14.04        4.14      4.61 o 
   1   4  18      109.48      114.22      4.79 o 
   2   4  18      510.88      484.18      9.16 o 
   3   4  18        0.31       -1.57      2.42 o 
   4   4  18        8.25        7.61      2.85 o 
   5   4  18       68.85       63.11      4.81 o 
   6   4  18       49.16       37.65      4.49 o 
   7   4  18       66.38       69.51      5.53 o 
   8   4  18       68.80       71.92      5.35 o 
   9   4  18        2.99        0.50      5.53 o 
  10   4  18        7.65        1.92      3.82 o 
  11   4  18       40.40       47.40      9.12 o 
   1   5  18       15.63       15.59      3.13 o 
   2   5  18       49.78       41.21      3.57 o 
   3   5  18      208.82      195.61      6.90 o 
   4   5  18        4.83        4.26      3.22 o 
   5   5  18       20.56       18.33      3.84 o 
   6   5  18        0.19       -1.11      2.69 o 
   7   5  18       69.92       52.31      5.52 o 
   8   5  18       41.92       37.84      4.42 o 
   9   5  18        7.29        3.19      5.79 o 
  10   5  18        5.27        5.47      7.29 o 
   0   6  18       19.34        8.45      4.17 o 
   1   6  18        6.86        4.40      2.97 o 
   2   6  18        9.00        9.21      2.79 o 
   3   6  18        7.93        6.20      3.26 o 
   4   6  18        2.18        0.42      2.93 o 
   5   6  18        0.06       -2.47      2.85 o 
   6   6  18       21.95       15.24      4.44 o 
   7   6  18      122.03      123.54      7.80 o 
   8   6  18        0.01       -1.52      4.03 o 
   9   6  18        1.85       -8.20      5.47 o 
   1   7  18       61.66       56.37      4.09 o 
   2   7  18       47.57       47.82      4.62 o 
   3   7  18        4.87        4.33      3.39 o 
   4   7  18       35.34       31.72      4.10 o 
   5   7  18       11.27        6.18      3.52 o 
   6   7  18       26.63       21.58      5.13 o 
   7   7  18       16.68       21.55      7.00 o 
   8   7  18        3.61       16.41     10.94 o 
   0   8  18       11.67       19.41      5.05 o 
   1   8  18      242.71      221.96      6.85 o 
   2   8  18       17.29       25.47      4.73 o 
   3   8  18       16.80       10.52      4.52 o 
   4   8  18       16.36       10.85      3.86 o 
   5   8  18        0.00       -1.82      9.12 o 
   1   9  18       89.04       89.33     10.94 o 
   2   9  18        0.01       12.76      7.29 o 
   1   1  19       29.58       31.61      2.70 o 
   2   1  19       28.52       25.65      2.84 o 
   3   1  19      308.08      316.33      6.24 o 
   4   1  19      104.62      116.55      5.55 o 
   5   1  19       19.69       11.23      2.80 o 
   6   1  19        1.73       -0.67      2.56 o 
   7   1  19       83.28       88.84      5.33 o 
   8   1  19       30.13       32.37      3.68 o 
   9   1  19        0.01        1.50      2.85 o 
  10   1  19      153.06      167.57      6.63 o 
  11   1  19        3.55       12.26      4.17 o 
   0   2  19        0.02       -3.65      3.16 o 
   1   2  19        0.85        1.08      2.13 o 
   2   2  19        2.44        0.70      2.22 o 
   3   2  19       12.03        7.11      2.65 o 
   4   2  19        5.17        9.41      2.29 o 
   5   2  19      193.93      200.22      5.86 o 
   6   2  19        8.62        9.33      3.40 o 
   7   2  19       67.52       66.50      5.56 o 
   8   2  19       18.95       16.10      3.39 o 
   9   2  19      129.97      141.44      6.27 o 
  10   2  19        0.63       -0.53      2.93 o 
  11   2  19       16.83       12.34      4.83 o 
   1   3  19        2.45        3.40      2.42 o 
   2   3  19       25.78       31.64      3.80 o 
   3   3  19      331.58      338.72      7.56 o 
   4   3  19       18.84       26.00      3.68 o 
   5   3  19        0.05        1.01      2.69 o 
   6   3  19        1.64       -0.10      2.91 o 
   7   3  19        2.54        1.82      3.56 o 
   8   3  19        4.63        2.12      3.47 o 
   9   3  19       20.76       16.37      4.74 o 
  10   3  19        4.74        9.12      4.69 o 
   0   4  19       42.11       54.78      5.90 o 
   1   4  19      108.02      100.06      4.72 o 
   2   4  19      238.32      249.35      6.91 o 
   3   4  19        1.77       -2.86      2.53 o 
   4   4  19        7.42        4.10      3.39 o 
   5   4  19       33.94       37.73      3.98 o 
   6   4  19       22.82       18.25      3.52 o 
   7   4  19        0.87        2.01      3.82 o 
   8   4  19        3.60        3.91      3.87 o 
   9   4  19       11.24        2.43      4.21 o 
  10   4  19       19.09       27.35      9.12 o 
   1   5  19        0.83       -3.79      2.53 o 
   2   5  19       10.60        7.77      2.88 o 
   3   5  19       15.59       12.82      3.26 o 
   4   5  19       60.90       61.79      6.00 o 
   5   5  19       66.28       58.94      4.81 o 
   6   5  19        5.58        8.09      3.52 o 
   7   5  19       15.93       15.41      3.78 o 
   8   5  19        6.55       14.58      4.83 o 
   9   5  19       53.53       65.63     10.94 o 
   0   6  19       41.12       36.45      6.02 o 
   1   6  19        4.78        4.77      2.96 o 
   2   6  19        4.91        0.94      3.92 o 
   3   6  19        1.26       -0.95      3.13 o 
   4   6  19        3.27       -2.51      3.03 o 
   5   6  19       27.34       19.81      3.68 o 
   6   6  19        3.87       -4.12      3.13 o 
   7   6  19        9.67       11.30      6.07 o 
   1   7  19       43.44       37.99      3.84 o 
   2   7  19        1.61        4.20      3.52 o 
   3   7  19       39.30       42.44      4.81 o 
   4   7  19       17.10       13.99      3.78 o 
   5   7  19        1.04      -12.76      9.12 o 
   6   7  19      146.22      164.08     18.23 o 
   0   8  19      153.01      153.14     12.76 o 
   1   8  19       90.82       91.15     10.94 o 
   2   8  19        4.57        1.82      7.29 o 
   3   8  19        6.92        5.47      7.29 o 
   0   0  20        0.19        4.69      4.38 o 
   1   0  20       17.25       23.16      3.65 o 
   2   0  20       59.17       69.78      4.95 o 
   3   0  20        4.13        4.82      3.09 o 
   4   0  20      357.26      376.55     12.34 o 
   5   0  20       34.01       35.30      6.60 o 
   6   0  20        3.47       -1.16      3.42 o 
   7   0  20        2.31        1.12      5.32 o 
   8   0  20        3.92        7.06      4.69 o 
   9   0  20      461.01      496.58     29.17 o 
  10   0  20       44.38       60.16     12.76 o 
   1   1  20        1.09       -2.90      1.93 o 
   2   1  20       12.67        7.22      2.33 o 
   3   1  20      127.13      121.68      4.45 o 
   4   1  20       11.92       10.67      2.65 o 
   5   1  20       25.57       22.26      3.07 o 
   6   1  20       61.80       71.25      4.69 o 
   7   1  20      113.16      111.62      5.57 o 
   8   1  20       84.44       85.24      5.28 o 
   9   1  20       28.74       26.36      3.78 o 
  10   1  20       33.74       28.82      7.00 o 
   0   2  20        0.00       -2.32      3.42 o 
   1   2  20        1.27       -1.66      2.42 o 
   2   2  20       73.01       74.10      4.20 o 
   3   2  20       15.13       19.53      3.53 o 
   4   2  20      237.26      265.42      7.69 o 
   5   2  20       80.58       84.42      4.94 o 
   6   2  20       53.13       50.53      4.74 o 
   7   2  20        0.60       -4.78      3.19 o 
   8   2  20        9.04        7.62      3.31 o 
   9   2  20       74.21       67.35      6.11 o 
  10   2  20       25.18       24.61      6.45 o 
   1   3  20        1.53        2.19      2.65 o 
   2   3  20        0.43        2.52      2.53 o 
   3   3  20      224.42      227.08      6.15 o 
   4   3  20      123.20       96.25      5.45 o 
   5   3  20       41.92       39.83      4.29 o 
   6   3  20        0.33       -0.64      2.85 o 
   7   3  20        3.74        1.96      3.34 o 
   8   3  20       37.48       40.51      4.59 o 
   9   3  20        5.60        1.82      7.29 o 
   0   4  20      110.91       95.02      6.41 o 
   1   4  20      107.17      108.23      7.34 o 
   2   4  20       39.42       34.13      4.76 o 
   3   4  20        5.08       -0.68      3.03 o 
   4   4  20        5.20        5.58      3.29 o 
   5   4  20       13.68        7.18      3.63 o 
   6   4  20       22.41       16.16      4.04 o 
   7   4  20        8.36        6.25      4.49 o 
   8   4  20        0.25        0.68      4.69 o 
   1   5  20        7.75        7.05      2.72 o 
   2   5  20        0.06       -3.98      2.65 o 
   3   5  20        0.01       -0.73      4.27 o 
   4   5  20        0.86       -4.55      3.03 o 
   5   5  20       55.43       47.03      5.87 o 
   6   5  20        0.23       -1.13      3.24 o 
   7   5  20       37.47       32.82     10.94 o 
   0   6  20        2.28       -2.87      7.06 o 
   1   6  20        1.41       -5.66      3.94 o 
   2   6  20       26.41       26.12      4.86 o 
   3   6  20        0.21       -4.55      3.03 o 
   4   6  20        4.04        0.00      3.39 o 
   5   6  20        1.32        0.00      7.29 o 
   6   6  20       13.31       14.58      9.12 o 
   1   7  20       15.82       25.52      7.29 o 
   2   7  20       15.41       16.41      7.29 o 
   3   7  20        0.29        0.00      7.29 o 
   1   1  21        6.02       -0.07      2.29 o 
   2   1  21       13.30       11.58      2.68 o 
   3   1  21       18.95       19.60      3.06 o 
   4   1  21       77.38       74.80      4.89 o 
   5   1  21        9.69        3.74      2.65 o 
   6   1  21        3.66        0.64      2.85 o 
   7   1  21       44.76       43.14      4.10 o 
   8   1  21       58.29       75.21      7.67 o 
   9   1  21       38.39       32.39      7.73 o 
   0   2  21       27.16       28.66      4.85 o 
   1   2  21        7.86        5.37      2.80 o 
   2   2  21       76.85       80.09      4.43 o 
   3   2  21       71.25       64.28      4.34 o 
   4   2  21       98.24       89.84      5.45 o 
   5   2  21        7.95       -0.80      3.03 o 
   6   2  21       86.06       89.47     14.15 o 
   7   2  21        0.30        3.74      3.82 o 
   8   2  21        3.92       -7.29      9.12 o 
   9   2  21       37.72       35.48      7.00 o 
   1   3  21       88.31       78.30      5.23 o 
   2   3  21      392.17      413.35      9.76 o 
   3   3  21       28.57       27.34      3.49 o 
   4   3  21        5.75        1.98      3.39 o 
   5   3  21        4.99       -0.73      3.90 o 
   6   3  21        1.30       -2.65      3.13 o 
   7   3  21       27.22       22.54      7.00 o 
   8   3  21       22.62       -1.82      7.29 o 
   0   4  21       30.47       24.71      4.83 o 
   1   4  21        5.69        0.19      2.80 o 
   2   4  21        8.91       -0.96      3.68 o 
   3   4  21        6.36        4.63      3.39 o 
   4   4  21       82.77       61.97      5.10 o 
   5   4  21       51.62       36.99      4.10 o 
   6   4  21       20.09       14.58      5.59 o 
   1   5  21        3.25       -1.44      2.80 o 
   2   5  21       37.77       31.14      4.23 o 
   3   5  21        3.50       -2.55      3.26 o 
   4   5  21        9.53       10.13      5.53 o 
   5   5  21       52.30       63.81     12.76 o 
   6   5  21        3.07       14.58     10.94 o 
   0   6  21        7.44       -7.29      5.47 o 
   1   6  21       32.29       26.98      7.29 o 
   2   6  21        3.31        0.00      7.29 o 
   3   6  21       19.35       18.23      7.29 o 
   0   0  22        0.84        3.91      4.56 o 
   1   0  22       14.27       10.07      3.82 o 
   2   0  22       65.03       72.21      5.66 o 
   3   0  22      163.85      192.02      7.87 o 
   4   0  22       86.82       80.25      6.61 o 
   5   0  22      185.69      222.48     11.60 o 
   6   0  22        0.41        5.47      7.29 o 
   7   0  22       45.67       72.92     12.76 o 
   1   1  22        7.23        4.36      2.72 o 
   2   1  22        3.28        1.19      2.49 o 
   3   1  22       37.57       37.45      3.61 o 
   4   1  22       48.70       52.94      4.51 o 
   5   1  22      139.01      133.79     10.32 o 
   6   1  22       21.31       22.48      5.26 o 
   7   1  22        0.10        1.30      4.49 o 
   0   2  22        1.30        5.08      4.49 o 
   1   2  22       95.95      101.57      4.96 o 
   2   2  22      221.05      254.27      7.27 o 
   3   2  22       63.93       63.52      4.34 o 
   4   2  22        3.25       -3.08      3.03 o 
   5   2  22       22.77       18.15      3.68 o 
   6   2  22       18.10       32.82     10.94 o 
   7   2  22       49.99       56.52     12.76 o 
   1   3  22        0.84       -3.74      2.65 o 
   2   3  22        5.17        6.90      3.17 o 
   3   3  22       99.88       93.92      5.77 o 
   4   3  22        0.00        0.25      3.62 o 
   5   3  22       12.89       15.19      5.26 o 
   6   3  22        0.19        1.82      9.12 o 
   0   4  22        2.52       -0.78      3.94 o 
   1   4  22        3.43       -1.01      3.07 o 
   2   4  22        0.83       -3.34      2.98 o 
   3   4  22        0.09       -5.00      3.34 o 
   4   4  22        4.55        7.70      5.69 o 
   5   4  22        0.48       -3.65      7.29 o 
   1   5  22        2.09       -6.56      4.38 o 
   2   5  22       15.16       21.88      7.29 o 
   1   1  23        1.14       -0.73      2.65 o 
   2   1  23       11.80        7.68      3.67 o 
   3   1  23       18.32       19.28      3.78 o 
   4   1  23       93.68      105.44      8.02 o 
   5   1  23        1.25        3.65      9.12 o 
   0   2  23       31.29       37.33      5.55 o 
   1   2  23        5.06        2.26      3.80 o 
   2   2  23      160.05      163.41      7.10 o 
   3   2  23        1.37       -0.70      4.83 o 
   4   2  23        8.40        1.96      5.62 o 
   5   2  23        0.04       -3.65      9.12 o 
   1   3  23       13.58        7.45      3.52 o 
   2   3  23       20.55       12.60      3.61 o 
   3   3  23       25.57       38.07      8.31 o 
   4   3  23        4.65       -8.10      7.29 o 
   0   4  23       14.32        3.65      7.29 o 
   1   4  23        2.88       -6.38      5.16 o 
   1   0  24        9.36        3.65      7.29 o 
   2   0  24        3.75        0.91      5.16 o 
   1   1  24        0.30        0.91      4.49 o 
   2   1  24       11.05       15.50      5.26 o 
   0   2  24       35.99       20.05     10.94 o 
   1   2  24       19.15       10.33      7.16 o 
                                                 
